# Supplementary material for: A Fifteen‐Gene Classifier to Predict Neoadjuvant Chemotherapy Responses in Patients with Stage IB to IIB Squamous Cervical Cancer
Source: Adv Sci (Weinh). 2021 Mar 18;8(10):2001978. doi: 10.1002/advs.202001978 (PMC8132153; doi:10.1002/advs.202001978)
Supplement: Supplementary file 4 — Supporting Table 6 [file ADVS-8-2001978-s008.xlsx]

## Sheet: sheet1
Gene	Mut_insen	Unmut_insen	Mut_sen	Unmut_sen
ARHGAP17	3	27	1	25
STK11	3	27	1	25
LRP1	8	22	4	22
ABCF3	3	27	1	25
IGFN1	3	27	1	25
POM121	5	25	0	26
LAMA5	6	24	4	22
SPG11	2	28	0	26
SPTBN4	7	23	1	25
SZT2	5	25	2	24
ARHGEF10	3	27	1	25
KIAA1217	4	26	2	24
NBEA	5	25	1	25
ABCA13	4	26	2	24
ZMYM4	2	28	0	26
BMP10	2	28	0	26
RGL2	2	28	0	26
TAF8	2	28	0	26
PHF10	2	28	0	26
BCL9L	2	28	0	26
SBF1	3	27	0	26
NBPF3	3	27	0	26
EIF4A2	2	28	0	26
UFL1	2	28	0	26
KPNA7	2	28	0	26
SLC12A9	2	28	0	26
FAM160B2	3	27	1	25
RB1CC1	3	27	1	25
STAU2	4	26	0	26
DCAF4L2	2	28	0	26
PTPLAD2	2	28	0	26
NOL6	2	28	0	26
MYPN	3	27	1	25
GSPT1	2	28	0	26
EIF5A	2	28	0	26
NPEPPS	2	28	0	26
MIB1	2	28	0	26
SUPT20HL2	2	28	0	26
KLHL4	3	27	1	25
SRCAP	4	26	2	24
PCDHA6	5	25	3	23
CDH23	4	26	2	24
ELP4	3	27	1	25
PKD1	4	26	2	24
PCNT	6	24	3	23
LY9	2	28	0	26
LTBP1	5	25	2	24
LPP	4	26	1	25
SHANK2	3	27	0	26
KMT2D	10	20	7	19
HIP1R	3	27	0	26
C14orf159	2	28	0	26
DYNC1H1	5	25	1	25
LRRK1	3	27	1	25
NFE2L1	3	27	1	25
MYO7A	3	27	0	26
LAPTM5	2	28	0	26
PLXNB1	3	27	0	26
PEX6	2	28	0	26
GRID1	3	27	0	26
ASB2	4	26	1	25
HERC2	9	21	1	25
TP53BP1	3	27	1	25
AMDHD2	2	28	0	26
TBC1D25	2	28	0	26
ZNF395	3	27	1	25
LOC100506422	6	24	2	24
BEND3	3	27	1	25
TIMM44	3	27	1	25
HMCN1	4	26	2	24
EMILIN1	2	28	0	26
PIK3CA	10	20	6	20
FRYL	2	28	0	26
MICA	2	28	0	26
FAM83B	2	28	0	26
P2RX2	2	28	0	26
FAM3A	4	26	2	24
UBE2J2	3	27	1	25
XIRP1	3	27	0	26
MST1R	2	28	0	26
SREK1	2	28	0	26
FLNC	6	24	1	25
FRMD4A	4	26	1	25
AGAP5	2	28	0	26
NRXN2	5	25	1	25
DSCAML1	4	26	1	25
MCAM	2	28	0	26
KCNH3	2	28	0	26
PRDM8	2	28	0	26
GJA3	2	28	0	26
TNRC18	3	27	1	25
PRRC2A	4	26	2	24
STK24	3	27	0	26
FAM57A	2	28	0	26
ANKRD11	5	25	3	23
EXOC6B	2	28	0	26
MAP3K1	5	25	1	25
EIF4E	3	27	1	25
CCBL1	2	28	0	26
TUBB6	2	28	0	26
MEGF8	4	26	0	26
GPR98	4	26	2	24
FANCA	5	25	1	25
MUC5B	4	26	2	24
OR4D10	2	28	0	26
KRT79	3	27	0	26
ADCY9	2	28	0	26
SRMS	2	28	0	26
GOLGB1	5	25	3	23
NR1I2	3	27	1	25
HERC1	4	26	2	24
ABCA3	4	26	2	24
TGFBR2	3	27	1	25
INTS1	3	27	1	25
MLXIPL	3	27	1	25
SPTAN1	4	26	2	24
IGHMBP2	3	27	1	25
KIAA0100	3	27	1	25
SYNE2	5	25	2	24
KMT2B	3	27	0	26
TRIOBP	4	26	2	24
POLQ	3	27	1	25
EZR	3	27	0	26
MET	2	28	0	26
MYOF	3	27	0	26
WDR81	4	26	2	24
SPPL2C	3	27	0	26
RECQL5	2	28	0	26
NPIPB5	2	28	0	26
INPP5B	2	28	0	26
GREB1	2	28	0	26
CNGA3	2	28	0	26
PCDH7	2	28	0	26
ARHGAP8	2	28	0	26
PKDREJ	3	27	1	25
HK2	3	27	0	26
PRPF40A	2	28	0	26
SEC62	2	28	0	26
TBL1XR1	2	28	0	26
C7orf26	4	26	0	26
VWA1	2	28	0	26
RNF157	2	28	0	26
PCDH10	2	28	0	26
SEC23B	2	28	0	26
YWHAB	2	28	0	26
ARID1A	3	27	1	25
GLTSCR1	4	26	1	25
CLCA4	2	28	0	26
KCNH8	2	28	0	26
RAB11FIP1	3	27	0	26
SCN8A	2	28	0	26
ZNF132	2	28	0	26
FLRT3	2	28	0	26
ZFX	2	28	0	26
PRAMEF17	2	28	0	26
POGZ	2	28	0	26
CENPL	2	28	0	26
AXDND1	2	28	0	26
PGBD5	3	27	0	26
NTSR2	2	28	0	26
FOSL2	2	28	0	26
HEATR5B	3	27	1	25
HTRA2	2	28	0	26
POTEF	2	28	0	26
CYTIP	2	28	0	26
SCN3A	2	28	0	26
TNS1	3	27	0	26
GIGYF2	2	28	0	26
STK25	2	28	0	26
SATB1	2	28	0	26
ATRIP	2	28	0	26
CACNA1D	3	27	0	26
UBA6	2	28	0	26
MTX3	2	28	0	26
MATR3	2	28	0	26
PDLIM7	2	28	0	26
TBC1D9B	2	28	0	26
DSP	2	28	0	26
SUN3	2	28	0	26
GUSB	2	28	0	26
SPDYE5	3	27	0	26
CCDC136	2	28	0	26
ZNF212	2	28	0	26
NUGGC	2	28	0	26
DUSP4	2	28	0	26
EHMT1	2	28	0	26
AIFM2	2	28	0	26
COMTD1	2	28	0	26
GBF1	3	27	0	26
B4GALNT4	3	27	0	26
RAD9A	2	28	0	26
RDX	2	28	0	26
ITGA7	3	27	0	26
MTMR6	2	28	0	26
SERPINE3	2	28	0	26
COL4A1	2	28	0	26
OXA1L	2	28	0	26
LRFN5	2	28	0	26
PLEKHG3	3	27	1	25
SERPINA5	3	27	0	26
GABRG3	2	28	0	26
THBS1	2	28	0	26
TYRO3	2	28	0	26
TTBK2	2	28	0	26
DUOXA1	3	27	0	26
FEM1B	2	28	0	26
RPS2	2	28	0	26
ZNF267	3	27	0	26
PRMT7	2	28	0	26
CDK10	2	28	0	26
ARHGAP27	2	28	0	26
C17orf80	2	28	0	26
RNMT	2	28	0	26
KIAA1328	3	27	1	25
AP3D1	2	28	0	26
TLE2	3	27	1	25
TRMT1	2	28	0	26
PDE4C	2	28	0	26
ALKBH6	2	28	0	26
SHKBP1	2	28	0	26
ZNF226	2	28	0	26
RUVBL2	2	28	0	26
SYT3	2	28	0	26
ITSN1	2	28	0	26
RNF215	2	28	0	26
EIF4ENIF1	2	28	0	26
APOL3	2	28	0	26
CYTH4	2	28	0	26
ARAF	2	28	0	26
GPR173	3	27	0	26
HEPH	2	28	0	26
NEB	5	25	3	23
MYO18A	4	26	2	24
COL4A2	3	27	1	25
JAKMIP1	3	27	1	25
SLC45A3	3	27	1	25
GCNT2	3	27	1	25
ITPKB	3	27	1	25
PDE11A	3	27	1	25
TRANK1	4	26	2	24
CAPRIN1	3	27	1	25
CASC5	4	26	1	25
STAG1	3	27	1	25
NEK4	2	28	0	26
DBR1	2	28	0	26
OSTC	5	25	0	26
PCDHB15	4	26	1	25
EXOC4	3	27	0	26
ZFHX4	6	24	3	23
LY6D	2	28	0	26
DAPK1	3	27	0	26
VIM	2	28	0	26
PRKRIR	5	25	1	25
ZPR1	3	27	1	25
RACGAP1	2	28	0	26
PIWIL1	2	28	0	26
ARHGAP5	2	28	0	26
DNAH9	5	25	3	23
FLII	3	27	0	26
ZNF521	3	27	0	26
EMR2	2	28	0	26
SIGLEC11	2	28	0	26
SON	3	27	1	25
RUNX1	2	28	0	26
TOP3B	2	28	0	26
BCR	2	28	0	26
GPC4	2	28	0	26
EFCAB5	3	27	1	25
PLXNB2	5	25	2	24
PDZRN3	3	27	1	25
TRPM3	2	28	0	26
TUT1	3	27	1	25
ERBB3	2	28	0	26
ATXN2L	2	28	0	26
SIRT7	3	27	1	25
BCAS4	3	27	0	26
VPS13B	4	26	1	25
ATG2A	4	26	2	24
ZNF236	4	26	2	24
SAMD9L	3	27	0	26
RFX7	2	28	0	26
NBPF15	3	27	0	26
NBAS	3	27	1	25
PARP14	2	28	0	26
VEPH1	2	28	0	26
GPM6A	3	27	0	26
WDR17	2	28	0	26
CYP39A1	2	28	0	26
ASCC3	3	27	1	25
ABCB1	3	27	1	25
MTPAP	3	27	0	26
ANTXRL	2	28	0	26
SLIT1	2	28	0	26
TTC17	2	28	0	26
RBM25	2	28	0	26
CEP170B	3	27	0	26
KIF19	3	27	1	25
AP1M2	2	28	0	26
MAP4K1	4	26	0	26
JAG1	3	27	1	25
SLCO4A1	2	28	0	26
MICALL1	2	28	0	26
MAGEB1	3	27	1	25
RNF113A	2	28	0	26
MTMR1	2	28	0	26
SP4	3	27	0	26
TTC7B	2	28	0	26
CLSTN1	2	28	0	26
FBLIM1	6	24	2	24
ZSWIM5	2	28	0	26
TRIM46	2	28	0	26
ATP1A2	2	28	0	26
KIDINS220	2	28	0	26
VAX2	2	28	0	26
TEX37	2	28	0	26
SEMA4C	3	27	0	26
SAP130	2	28	0	26
UGGT1	2	28	0	26
POTEE	2	28	0	26
TTLL4	3	27	1	25
PSMD1	2	28	0	26
CELSR3	3	27	0	26
ROBO2	2	28	0	26
DNAJC13	3	27	0	26
FAM184B	3	27	0	26
SEC31A	3	27	0	26
ZNF827	2	28	0	26
PDGFC	2	28	0	26
DOCK2	2	28	0	26
PPP1R10	3	27	1	25
SLC26A8	3	27	0	26
SASH1	3	27	1	25
TIAM2	2	28	0	26
POU6F2	2	28	0	26
NACAD	5	25	2	24
EPHB6	3	27	0	26
PLEC	6	24	2	24
RUSC2	2	28	0	26
SPATA31A3	3	27	0	26
COL15A1	3	27	1	25
AGPAT2	3	27	0	26
STOX1	2	28	0	26
OPALIN	2	28	0	26
CRTAC1	2	28	0	26
C2CD3	2	28	0	26
RSF1	2	28	0	26
CBL	2	28	0	26
SRPR	2	28	0	26
ST14	3	27	1	25
GALNT6	2	28	0	26
ZC3H10	2	28	0	26
TIMELESS	3	27	1	25
MBD6	3	27	1	25
VPS13C	3	27	0	26
SCNN1G	2	28	0	26
SBK1	2	28	0	26
SAMD14	3	27	0	26
CLEC4G	2	28	0	26
LPPR2	2	28	0	26
CYP4F3	2	28	0	26
CPAMD8	3	27	0	26
COLGALT1	2	28	0	26
NCAN	2	28	0	26
GATAD2A	2	28	0	26
ALDH16A1	2	28	0	26
ZNF701	2	28	0	26
ZIM2	2	28	0	26
ZNF264	2	28	0	26
TUBB1	2	28	0	26
RTEL1	3	27	1	25
ITIH6	3	27	1	25
BRWD3	2	28	0	26
BMP2K	2	28	0	26
COL18A1	2	28	0	26
LCK	2	28	0	26
MTO1	3	27	0	26
FOXD4L3	3	27	0	26
RNF208	2	28	0	26
SYNPO2L	2	28	0	26
NAV2	3	27	1	25
TENM4	3	27	0	26
PFKM	3	27	0	26
DNAH3	4	26	1	25
ATP2A1	2	28	0	26
MN1	3	27	0	26
SWT1	2	28	0	26
LRIG1	3	27	0	26
ECT2	2	28	0	26
TADA2B	3	27	0	26
POLR2B	4	26	0	26
ATHL1	3	27	0	26
KNTC1	4	26	0	26
SBNO1	3	27	1	25
CA5A	2	28	0	26
ITGAE	4	26	2	24
WIPF2	4	26	0	26
MAP3K10	2	28	0	26
SREBF2	2	28	0	26
MAGIX	2	28	0	26
PCNXL3	3	27	1	25
SPRYD3	3	27	0	26
AKAP8L	3	27	0	26
SIGLEC7	2	28	0	26
CELA3A	2	28	0	26
DENND2C	2	28	0	26
DCAF8	2	28	0	26
NRP2	2	28	0	26
OSBPL11	2	28	0	26
TRIM39-RPP21	2	28	0	26
COL22A1	3	27	0	26
PIK3C2A	3	27	1	25
BCL2L1	3	27	0	26
CTCFL	2	28	0	26
MID2	2	28	0	26
FAT1	5	25	0	26
TRIP12	4	26	1	25
ACOX3	2	28	0	26
ARID1B	4	26	1	25
DBNL	2	28	0	26
ABCF2	2	28	0	26
DNA2	4	26	0	26
KNDC1	3	27	1	25
NTM	2	28	0	26
TMTC1	2	28	0	26
DDN	2	28	0	26
HHIPL1	2	28	0	26
COG4	3	27	0	26
ZNF91	3	27	1	25
OBSCN	6	24	2	24
ZNF470	3	27	1	25
CROCC	5	25	2	24
ALDH9A1	2	28	0	26
OR2T34	2	28	0	26
PLB1	3	27	0	26
OTX1	2	28	0	26
KLHL40	4	26	1	25
NFXL1	4	26	0	26
RAB44	3	27	0	26
ZNF485	2	28	0	26
TAF10	2	28	0	26
GRIN2B	2	28	0	26
CCDC88C	3	27	1	25
ISLR2	3	27	0	26
ARMC5	3	27	0	26
CENPN	3	27	0	26
HN1	2	28	0	26
ANKRD62	2	28	0	26
TMPRSS9	2	28	0	26
XAB2	3	27	0	26
WIZ	3	27	1	25
TDRD12	2	28	0	26
APP	2	28	0	26
BAZ2A	4	26	2	24
NBPF12	4	26	2	24
DNAH7	3	27	1	25
PTPN23	3	27	1	25
MYO10	3	27	1	25
PELP1	4	26	1	25
NLRP2	3	27	1	25
MIA3	3	27	1	25
ST6GAL2	4	26	0	26
PLCH1	2	28	0	26
FAM43A	2	28	0	26
RBAK	2	28	0	26
SLCO5A1	2	28	0	26
TDRD7	2	28	0	26
KRT74	2	28	0	26
EVL	3	27	0	26
KRT20	3	27	0	26
RPTOR	2	28	0	26
PSG1	2	28	0	26
NCOA3	2	28	0	26
KCNQ2	2	28	0	26
SFI1	2	28	0	26
SYP	2	28	0	26
SIPA1L1	3	27	1	25
SPEN	3	27	1	25
BHLHE22	2	28	0	26
NCKAP5L	2	28	0	26
KRT13	2	28	0	26
TRIM33	2	28	0	26
FMN2	2	28	0	26
USP13	2	28	0	26
DCLK2	2	28	0	26
LRBA	5	25	1	25
TERT	2	28	0	26
FNIP1	2	28	0	26
KIAA1324L	2	28	0	26
DOCK4	4	26	0	26
MFHAS1	2	28	0	26
MTMR9	3	27	0	26
ZNF367	2	28	0	26
FAM208B	2	28	0	26
ARL6IP4	3	27	0	26
METTL3	2	28	0	26
RTF1	2	28	0	26
CLEC16A	3	27	1	25
DDX19B	2	28	0	26
ENO3	2	28	0	26
MLX	2	28	0	26
SALL3	4	26	0	26
MRI1	3	27	0	26
LGALS14	2	28	0	26
RBM39	3	27	0	26
U2AF1	2	28	0	26
TST	2	28	0	26
CSF2RA	2	28	0	26
OGT	2	28	0	26
ZIM3	2	28	0	26
DNAJB4	2	28	0	26
HDLBP	2	28	0	26
CPVL	3	27	0	26
CYP7B1	2	28	0	26
CDC42BPG	2	28	0	26
GOLGA8H	4	26	0	26
SLC1A5	2	28	0	26
EIF3I	2	28	0	26
RLF	4	26	0	26
EIF2D	2	28	0	26
HDAC11	4	26	0	26
EXOC3	3	27	0	26
CLPTM1L	2	28	0	26
AHI1	3	27	0	26
DCLRE1C	2	28	0	26
PTF1A	2	28	0	26
TAF5	2	28	0	26
PTPN9	2	28	0	26
TANC2	2	28	0	26
UBA2	2	28	0	26
DDX17	2	28	0	26
BCAN	2	28	0	26
PTGS2	2	28	0	26
RNU5F-1	2	28	0	26
RBM34	2	28	0	26
SMC6	2	28	0	26
TTLL3	4	26	0	26
CCDC149	2	28	0	26
TTC37	2	28	0	26
AQPEP	2	28	0	26
ERV3-1	3	27	0	26
ADAM32	2	28	0	26
MICAL2	3	27	1	25
SSRP1	3	27	0	26
FCHSD2	2	28	0	26
PAAF1	2	28	0	26
DICER1	2	28	0	26
SOX8	2	28	0	26
PRDM7	2	28	0	26
MIDN	2	28	0	26
URB1	2	28	0	26
ABCD1	2	28	0	26
PRKD2	3	27	0	26
MAGEA5	2	28	0	26
NEK7	2	28	0	26
ARHGEF33	2	28	0	26
ANKDD1B	3	27	0	26
HNF4G	2	28	0	26
APOF	2	28	0	26
GDPD3	2	28	0	26
KATNB1	2	28	0	26
ATP2A3	3	27	0	26
DERL2	2	28	0	26
ZNF610	2	28	0	26
MAGT1	3	27	0	26
IRF1	3	27	1	25
CTTNBP2NL	2	28	0	26
ZNF669	2	28	0	26
FAM117B	2	28	0	26
IRS1	2	28	0	26
LARP1B	2	28	0	26
CANX	2	28	0	26
WDR60	2	28	0	26
ZCCHC6	3	27	0	26
KRAS	2	28	0	26
DEF8	3	27	1	25
RBFOX3	3	27	0	26
MOCOS	2	28	0	26
PRKCSH	3	27	1	25
TUBGCP6	2	28	0	26
ALAS2	2	28	0	26
GON4L	3	27	1	25
TP53BP2	4	26	1	25
UBE4B	2	28	0	26
LMNA	2	28	0	26
ALK	3	27	0	26
TRIM71	2	28	0	26
DOCK3	2	28	0	26
CHST2	3	27	0	26
EPHB3	2	28	0	26
MAPK10	2	28	0	26
GRID2	2	28	0	26
RIOK1	2	28	0	26
CEP162	2	28	0	26
RADIL	2	28	0	26
CASP2	2	28	0	26
IDO2	2	28	0	26
PXDNL	3	27	0	26
SPAG1	3	27	0	26
UBR5	2	28	0	26
IRF2BPL	2	28	0	26
SLC12A1	2	28	0	26
RTTN	2	28	0	26
AXL	2	28	0	26
ZNF836	2	28	0	26
TGM3	2	28	0	26
CHD6	3	27	1	25
COL6A2	2	28	0	26
FOXP3	2	28	0	26
BTAF1	3	27	1	25
ELTD1	2	28	0	26
METTL11B	2	28	0	26
HIST1H2BF	2	28	0	26
CFAP58	2	28	0	26
MAP3K12	2	28	0	26
HNRNPM	2	28	0	26
NOL4L	2	28	0	26
MBTPS2	2	28	0	26
PHC2	2	28	0	26
ZZZ3	2	28	0	26
ZBTB7B	2	28	0	26
SCAMP3	2	28	0	26
CDC42BPA	2	28	0	26
MRPS5	2	28	0	26
GPD2	2	28	0	26
NUP35	2	28	0	26
TADA3	2	28	0	26
PROS1	2	28	0	26
SPICE1	2	28	0	26
GFM1	2	28	0	26
KDR	2	28	0	26
NR2F1	2	28	0	26
PCDHB14	2	28	0	26
TENM2	3	27	1	25
BTN3A1	2	28	0	26
PPARD	4	26	0	26
TMEM151B	2	28	0	26
EYA4	2	28	0	26
ZMIZ2	2	28	0	26
HSF1	2	28	0	26
RNF20	2	28	0	26
AKNA	2	28	0	26
FAM73B	2	28	0	26
MS4A6A	2	28	0	26
ARHGEF12	3	27	1	25
PIK3C2G	3	27	0	26
ADAM20	2	28	0	26
SAMD15	2	28	0	26
RTL1	2	28	0	26
INF2	3	27	1	25
UNC45A	4	26	0	26
OR4F15	2	28	0	26
TMEM8A	2	28	0	26
KCTD13	2	28	0	26
CTC1	2	28	0	26
MIER2	2	28	0	26
DNM2	2	28	0	26
MAG	3	27	1	25
HKR1	2	28	0	26
EDA	2	28	0	26
ZCCHC16	2	28	0	26
AGL	2	28	0	26
ABL2	3	27	0	26
ZC3H6	3	27	1	25
FASTKD1	2	28	0	26
TMEM43	2	28	0	26
PPM1M	2	28	0	26
CCDC39	2	28	0	26
USP38	2	28	0	26
HSPA4	2	28	0	26
LRRC73	2	28	0	26
SLC35G5	2	28	0	26
WASH1	2	28	0	26
SMC5	2	28	0	26
LZTS2	2	28	0	26
TDRD1	2	28	0	26
OR4A15	2	28	0	26
KIAA1377	2	28	0	26
PLCZ1	2	28	0	26
AEBP2	2	28	0	26
AAAS	2	28	0	26
MIPOL1	2	28	0	26
PACS2	2	28	0	26
DOCK6	2	28	0	26
ZNF682	3	27	1	25
UBE2L3	2	28	0	26
ALPK1	2	28	0	26
STAT1	3	27	0	26
C3orf20	2	28	0	26
ANKRD50	3	27	0	26
DDX60	2	28	0	26
OR5V1	2	28	0	26
SHPRH	2	28	0	26
DIP2C	2	28	0	26
POLL	2	28	0	26
TULP3	2	28	0	26
PAWR	2	28	0	26
SFSWAP	2	28	0	26
MYO16	2	28	0	26
FOXN1	2	28	0	26
SUPT6H	2	28	0	26
FASN	2	28	0	26
CCNE1	2	28	0	26
SMTN	2	28	0	26
TCEAL7	2	28	0	26
CDR1	2	28	0	26
TRABD2B	2	28	0	26
DDR2	2	28	0	26
FBXO41	2	28	0	26
IL5RA	2	28	0	26
SLC12A7	2	28	0	26
MMP1	2	28	0	26
QPCTL	2	28	0	26
PPP1R7	2	28	0	26
FBXW2	2	28	0	26
SUV39H2	2	28	0	26
USPL1	2	28	0	26
PIGQ	2	28	0	26
TIGD7	2	28	0	26
COPS3	2	28	0	26
PRR11	2	28	0	26
CDH20	4	26	0	26
EZH1	2	28	0	26
CACHD1	2	28	0	26
NMD3	2	28	0	26
DTHD1	2	28	0	26
SNRPN	2	28	0	26
TK1	2	28	0	26
CFP	2	28	0	26
TOR1AIP2	2	28	0	26
PLCD1	2	28	0	26
INPP4B	2	28	0	26
COL17A1	2	28	0	26
ITPKC	2	28	0	26
ERG	2	28	0	26
FAM102B	2	28	0	26
HCN3	2	28	0	26
ABCC9	2	28	0	26
OR11H12	2	28	0	26
PARD6A	2	28	0	26
ANKRD24	2	28	0	26
RBM42	2	28	0	26
ZNF382	2	28	0	26
TNR	2	28	0	26
CDON	2	28	0	26
MAP2K4	2	28	0	26
PCIF1	3	27	0	26
PLEKHH2	2	28	0	26
EXOSC1	2	28	0	26
PLA2G4F	2	28	0	26
TRAF7	2	28	0	26
ABCC6	2	28	0	26
ITGAD	1	29	3	23
USH2A	4	26	7	19
PRICKLE3	1	29	3	23
FKBPL	1	29	3	23
CSMD2	2	28	5	21
ANKRD30B	0	30	3	23
SSTR4	0	30	2	24
ABCB6	0	30	2	24
AASDH	0	30	2	24
PTK2	0	30	2	24
ZFC3H1	1	29	4	22
DNAAF3	0	30	2	24
CLPS	3	27	6	20
AJUBA	2	28	4	22
LCT	0	30	3	23
SFTPD	0	30	2	24
EMILIN2	0	30	2	24
CHAF1A	1	29	4	22
AKR1A1	0	30	2	24
DLGAP2	1	29	3	23
ERCC6	0	30	3	23
CCDC148	0	30	3	23
SULT2B1	0	30	2	24
CC2D1B	0	30	2	24
RGPD4	0	30	2	24
GNAT1	0	30	2	24
WWP1	0	30	3	23
FAM214B	0	30	2	24
FARP1	1	29	4	22
SECISBP2L	0	30	2	24
CHTF18	0	30	2	24
NOD2	0	30	2	24
DNAH2	2	28	5	21
ZNF534	0	30	2	24
CHD5	1	29	3	23
DYNC1I1	3	27	7	19
NCOR2	2	28	5	21
LOC100129520	2	28	5	21
ANKRD18B	4	26	6	20
PKP2	3	27	6	20
PTPRU	1	29	3	23
C8orf44	3	27	7	19
PDCD11	3	27	5	21
NANOGNB	2	28	4	22
MYO15A	1	29	8	18
ZNF587B	5	25	8	18
ASH1L	2	28	5	21
RASGRF2	1	29	3	23
TIPRL	2	28	6	20
ZNF217	1	29	3	23
EML6	1	29	4	22
ZSWIM8	2	28	4	22
IQSEC3	1	29	3	23
STARD9	4	26	6	20
GRAMD4	1	29	3	23
PCDHA10	1	29	3	23
ATP10B	1	29	3	23
NCKAP1L	1	29	3	23
NWD1	1	29	3	23
DAB2IP	1	29	3	23
FBXO15	1	29	3	23
TCHH	1	29	3	23
COL5A3	1	29	4	22
BNC2	0	30	3	23
MCOLN2	0	30	3	23
TRIM58	0	30	2	24
TECTA	0	30	2	24
GOLGA8M	1	29	3	23
MPRIP	0	30	2	24
HIF3A	1	29	3	23
SHANK1	1	29	6	20
PLEKHG5	0	30	2	24
TMCO4	0	30	2	24
LRRTM4	0	30	2	24
LRP1B	3	27	5	21
CBLB	0	30	2	24
ADAMTS2	2	28	7	19
TNXB	3	27	6	20
THSD7A	1	29	5	21
SETD8	1	29	9	17
ARHGAP23	1	29	8	18
ZNF227	0	30	2	24
VRK3	0	30	2	24
AR	0	30	4	22
CHD8	2	28	4	22
PKHD1	2	28	5	21
ZDHHC24	0	30	2	24
PROSER1	0	30	4	22
EPHA3	0	30	3	23
CILP	0	30	4	22
RPA1	0	30	3	23
ZNHIT3	0	30	3	23
CIC	0	30	3	23
KCNH2	2	28	4	22
TCF20	1	29	3	23
KLHL12	0	30	2	24
TSNAX-DISC1	0	30	2	24
ARID4B	0	30	3	23
AGAP6	0	30	2	24
FRMD8	0	30	2	24
FRMPD4	0	30	2	24
AGRN	0	30	2	24
MIB2	0	30	2	24
UBXN10	0	30	2	24
POC5	0	30	2	24
CCDC177	0	30	3	23
FMN1	0	30	3	23
REXO1	0	30	3	23
ATP6V1A	1	29	3	23
CDC42BPB	0	30	4	22
PRR34	0	30	2	24
FAM47C	0	30	3	23
MED12	1	29	6	20
ACACB	2	28	4	22
TRRAP	3	27	5	21
ATF7IP	0	30	3	23
SPEG	1	29	4	22
USP4	0	30	4	22
PHLDB2	0	30	2	24
PPP1R13B	0	30	2	24
MYO5C	1	29	3	23
C15orf39	0	30	3	23
SETBP1	0	30	3	23
BABAM1	0	30	2	24
DRD5	0	30	3	23
PCDHB4	0	30	4	22
MYH6	0	30	5	21
PWWP2A	0	30	3	23
AHDC1	0	30	4	22
EFCAB2	0	30	2	24
ZNF318	1	29	3	23
APBB1	0	30	2	24
PAMR1	1	29	3	23
ZBTB16	0	30	2	24
FOXG1	0	30	2	24
EEF2K	0	30	2	24
ONECUT2	0	30	2	24
PEG3	0	30	4	22
ADORA2A	0	30	2	24
EFNB1	0	30	2	24
LOC100130705	0	30	2	24
LRRC37A3	0	30	2	24
ABCA1	0	30	2	24
PLCE1	0	30	3	23
FBXO10	0	30	3	23
ENGASE	0	30	2	24
GPR63	0	30	2	24
ABCC8	1	29	3	23
NPIPA5	0	30	5	21
KRTAP10-11	0	30	2	24
CERS3	0	30	3	23
C20orf194	0	30	2	24
CREG1	0	30	2	24
KIAA1211L	0	30	2	24
ZAR1	0	30	2	24
FRG2C	0	30	2	24
ANO6	0	30	2	24
PSORS1C2	0	30	2	24
DHRS12	0	30	2	24
KIF26A	0	30	2	24
OSBPL2	0	30	2	24
PDC	0	30	2	24
ASTL	0	30	2	24
FASTKD3	0	30	2	24
SLC4A9	0	30	2	24
GRID2IP	0	30	2	24
LDB3	0	30	2	24
OR4K13	0	30	3	23
ANXA2	0	30	2	24
ABCG1	1	29	4	22
LRRC75B	0	30	2	24
UTP14A	0	30	2	24
HBS1L	0	30	2	24
LPCAT4	0	30	2	24
SEC13	0	30	2	24
PTPRK	0	30	2	24
NPC1L1	0	30	2	24
LUC7L2	0	30	2	24
NUPL1	0	30	2	24
SS18	0	30	2	24
ARHGAP33	0	30	2	24
MTG2	0	30	2	24
KLHL29	0	30	2	24
MCF2L	1	29	3	23
GAS6	1	29	3	23
ATF7IP2	0	30	2	24
NOS2	1	29	3	23
A3GALT2	1	29	3	23
RSPO1	1	29	3	23
EDN2	0	30	2	24
MAST2	0	30	2	24
AMY2A	0	30	2	24
PIP5K1A	0	30	2	24
TPM3	0	30	2	24
CCSAP	0	30	3	23
LHCGR	0	30	2	24
UBR3	0	30	2	24
RNPEPL1	0	30	3	23
FANCD2	1	29	3	23
POMGNT2	0	30	3	23
CCDC66	0	30	2	24
FLNB	0	30	3	23
PCCB	0	30	2	24
PEX5L	0	30	2	24
SLC10A4	0	30	2	24
DSPP	0	30	2	24
USP53	0	30	2	24
CDH10	0	30	4	22
ANKHD1	1	29	3	23
PCDHA12	0	30	2	24
C6orf132	0	30	5	21
GLYATL3	0	30	2	24
ZNF783	0	30	3	23
SLC1A1	0	30	2	24
PTPN3	0	30	3	23
LGR5	0	30	2	24
POLE	1	29	5	21
GSX1	0	30	2	24
BRCA2	1	29	4	22
PIBF1	0	30	2	24
F7	0	30	2	24
UNC13C	2	28	5	21
ANKRD34C	0	30	3	23
POLG	0	30	2	24
SMG1	2	28	5	21
POLR3E	0	30	2	24
FBRS	0	30	5	21
CHD3	0	30	2	24
MYH8	0	30	2	24
KAT7	0	30	2	24
TBX2	0	30	2	24
RGL3	0	30	2	24
FXYD5	0	30	2	24
PPFIA3	0	30	2	24
KIR3DL1	0	30	3	23
NRSN2	0	30	2	24
GGT7	1	29	3	23
MYO18B	0	30	6	20
MXRA5	0	30	4	22
PREPL	1	29	3	23
TTC7A	1	29	3	23
PTPRD	1	29	3	23
SHROOM2	1	29	3	23
MYH10	1	29	3	23
CADM3	0	30	3	23
ANKRD65	0	30	2	24
RERE	0	30	2	24
MASP2	0	30	2	24
PSMB2	0	30	2	24
CYP4A11	0	30	3	23
CYP4A22	0	30	2	24
TGFBR3	0	30	3	23
ABCD3	0	30	2	24
SLC25A24	0	30	2	24
SPAG17	0	30	2	24
CGN	0	30	2	24
FLG	4	26	9	17
BRINP3	0	30	2	24
ASPM	0	30	6	20
KDM5B	0	30	3	23
CR2	0	30	3	23
KCTD3	0	30	2	24
FBXO28	0	30	2	24
B3GALNT2	0	30	3	23
RYR2	2	28	5	21
PXDN	1	29	3	23
OTOF	2	28	4	22
MAP2	1	29	5	21
PASK	0	30	2	24
GRM7	0	30	2	24
U2SURP	0	30	2	24
LRRC31	0	30	2	24
FAM53A	0	30	2	24
EVC	1	29	3	23
DHX15	0	30	2	24
SLC38A9	0	30	2	24
PCDHA3	0	30	3	23
PCDHA8	1	29	3	23
MRPS18B	0	30	2	24
ICK	0	30	2	24
MIOS	1	29	3	23
USP17L2	0	30	2	24
DLC1	1	29	4	22
LYPLA1	0	30	2	24
CYP7A1	0	30	2	24
TRIM14	0	30	2	24
RC3H2	0	30	2	24
KCNT1	0	30	3	23
SEC16A	1	29	4	22
TUBB4B	0	30	2	24
DHTKD1	0	30	2	24
RAB11FIP2	0	30	2	24
TUBGCP2	3	27	6	20
CRACR2B	0	30	2	24
NELL1	0	30	2	24
C11orf49	0	30	2	24
STIP1	0	30	3	23
NAALADL1	0	30	2	24
TMPRSS4	0	30	2	24
SLC37A2	1	29	3	23
SLCO1B3	0	30	2	24
LRRK2	0	30	3	23
TESPA1	0	30	2	24
SLC15A4	0	30	2	24
SLITRK5	0	30	3	23
NRXN3	1	29	3	23
RPS6KA5	0	30	2	24
BCL11B	0	30	2	24
PDE8A	0	30	2	24
C16orf91	0	30	2	24
CCNF	0	30	3	23
UBN1	1	29	3	23
C16orf70	0	30	2	24
CHMP1A	0	30	2	24
CPD	0	30	2	24
ACACA	0	30	2	24
SCN4A	0	30	3	23
VAV1	0	30	3	23
MUC16	6	24	9	17
ICAM4	1	29	4	22
KIRREL2	0	30	2	24
CEACAM5	0	30	2	24
PLEKHA4	0	30	2	24
ZNF460	0	30	2	24
PLCB1	0	30	4	22
KIF3B	0	30	2	24
NCOA6	0	30	2	24
PLCG1	1	29	4	22
TAF4	0	30	3	23
DIP2A	0	30	3	23
SLC7A4	0	30	2	24
TTC28	0	30	3	23
L3MBTL2	0	30	2	24
BEND2	0	30	2	24
DMD	3	27	5	21
SSX5	0	30	2	24
OCRL	0	30	2	24
PARVA	0	30	2	24
PDCD7	0	30	2	24
CFAP61	1	29	3	23
USP48	1	29	3	23
PAPPA2	1	29	3	23
FOXD4L1	1	29	3	23
SAG	0	30	2	24
FILIP1L	1	29	4	22
ATR	2	28	4	22
BDP1	0	30	3	23
TDRD6	2	28	4	22
STEAP4	0	30	2	24
GPR107	0	30	2	24
ZFAND4	0	30	2	24
AHNAK	1	29	5	21
AACS	0	30	2	24
MYH7	1	29	3	23
ZNF106	0	30	3	23
SNX22	0	30	2	24
ALPK3	2	28	4	22
UMOD	0	30	3	23
ALDH3A2	0	30	2	24
KIF2B	0	30	2	24
CEP95	0	30	3	23
RNF213	2	28	6	20
P4HB	0	30	2	24
DCC	2	28	5	21
IL12RB1	0	30	2	24
AURKC	0	30	2	24
CXADR	0	30	2	24
SMC1B	0	30	2	24
VSIG4	1	29	3	23
STARD8	0	30	2	24
KIAA2022	0	30	3	23
PASD1	1	29	5	21
HCFC1	1	29	3	23
PTGFRN	0	30	2	24
FOXJ3	0	30	2	24
GBP6	0	30	2	24
VPS72	0	30	2	24
APEH	0	30	2	24
PRR23B	0	30	2	24
DLG1	0	30	3	23
KIF6	0	30	2	24
ZNF316	0	30	2	24
ANK1	1	29	4	22
PCSK5	1	29	3	23
VAV2	0	30	4	22
MS4A1	0	30	3	23
PITPNM1	0	30	6	20
DDX11	0	30	2	24
GATC	0	30	2	24
AKAP6	0	30	2	24
SYT16	0	30	2	24
WDR90	1	29	3	23
POLD1	1	29	3	23
ZSCAN5B	1	29	3	23
SAMSN1	0	30	2	24
PPEF1	0	30	2	24
USP9X	1	29	3	23
RGAG1	1	29	4	22
PIDD1	1	29	3	23
C11orf80	2	28	4	22
MAP3K13	1	29	3	23
C10orf71	1	29	3	23
MUC2	1	29	5	21
GRIA3	1	29	3	23
ZMYM1	1	29	3	23
IFNGR1	0	30	2	24
ZC3H4	0	30	3	23
AMER1	1	29	3	23
SPATA17	0	30	2	24
PBRM1	1	29	3	23
PLD1	0	30	3	23
TRIO	1	29	4	22
IGF2R	1	29	4	22
GPT	0	30	2	24
TNC	1	29	3	23
CNNM2	0	30	2	24
AKAP3	0	30	2	24
BCKDK	0	30	2	24
TSNAXIP1	0	30	2	24
QRICH2	0	30	2	24
BIRC5	0	30	2	24
SOCS3	0	30	2	24
LAMA3	1	29	6	20
HMHA1	0	30	4	22
ATP1A3	0	30	2	24
PRNP	0	30	2	24
HM13	0	30	2	24
DCAF12L1	0	30	2	24
UBR2	1	29	3	23
NOL9	1	29	3	23
TARDBP	0	30	2	24
TRIM63	0	30	2	24
PTCH2	0	30	2	24
F5	1	29	3	23
PFKFB2	0	30	2	24
FSHR	0	30	2	24
ANTXR1	0	30	2	24
ANKRD36	0	30	3	23
ZEB2	0	30	2	24
SCN2A	0	30	2	24
ITGAV	0	30	2	24
RAD18	0	30	2	24
ERC2	0	30	3	23
ZXDC	0	30	2	24
COL6A5	0	30	2	24
ATP10D	1	29	3	23
ADH6	0	30	2	24
LRRC14B	0	30	2	24
OSMR	0	30	2	24
MAST4	0	30	2	24
SYNPO	0	30	2	24
SLU7	0	30	3	23
MUC21	0	30	2	24
FILIP1	0	30	3	23
COQ3	0	30	2	24
C6orf118	0	30	2	24
MLLT4	0	30	2	24
DLL1	0	30	2	24
ACTB	0	30	2	24
RELN	0	30	5	21
ZNF862	0	30	3	23
MTBP	0	30	2	24
KIF24	0	30	2	24
AGTPBP1	0	30	2	24
TEX10	0	30	2	24
C9orf172	0	30	2	24
ITIH2	1	29	3	23
OR56A4	0	30	2	24
SPTBN2	0	30	2	24
SETD1B	2	28	4	22
GLT1D1	0	30	2	24
RNASE9	0	30	2	24
WDHD1	0	30	2	24
SEMA6D	0	30	4	22
FAM214A	0	30	3	23
LRRC49	0	30	2	24
GOLGA6A	0	30	2	24
TTC23	0	30	2	24
NARFL	0	30	2	24
POLR2A	1	29	5	21
TNS4	0	30	3	23
AOC3	0	30	2	24
COIL	0	30	2	24
ESCO1	0	30	2	24
C18orf8	0	30	3	23
PIN1	0	30	2	24
PPAN-P2RY11	0	30	2	24
ZNF526	0	30	3	23
EML2	0	30	2	24
ZNF544	0	30	2	24
TP53RK	0	30	2	24
PMEPA1	0	30	2	24
BHLHE23	0	30	2	24
SLC19A1	0	30	2	24
DEPDC5	0	30	2	24
ACE2	0	30	2	24
RBMXL3	1	29	3	23
HIST2H3D	0	30	2	24
EPHA5	0	30	2	24
MACF1	1	29	3	23
SPTA1	1	29	4	22
ZC3H11A	0	30	2	24
C4BPA	0	30	2	24
PRSS38	0	30	4	22
UNC80	1	29	5	21
ZNF142	1	29	3	23
ALPP	0	30	2	24
FOXL2NB	0	30	2	24
CCNH	0	30	2	24
CCDC112	0	30	2	24
PCDHB2	1	29	3	23
PCDHGA10	0	30	2	24
FGFR4	0	30	2	24
FRMPD1	0	30	2	24
STAM	0	30	2	24
CEP55	0	30	2	24
CASP7	0	30	2	24
TPH1	0	30	2	24
OR5M1	0	30	2	24
CHRM1	0	30	2	24
YAP1	0	30	2	24
KCNRG	1	29	4	22
TEP1	1	29	3	23
FAM161B	0	30	3	23
NFATC1	1	29	3	23
ZNF181	0	30	2	24
ZNF223	0	30	2	24
ZNF331	0	30	2	24
ZSWIM1	0	30	2	24
MAPK1	1	29	3	23
SGSM1	0	30	5	21
HDAC6	1	29	3	23
PHF8	0	30	2	24
DENND4C	1	29	3	23
CPNE8	1	29	3	23
LCE1A	0	30	2	24
FSIP2	1	29	4	22
RBM6	0	30	2	24
TF	1	29	3	23
LNPEP	0	30	2	24
TCERG1	0	30	2	24
JARID2	0	30	2	24
HLA-A	0	30	2	24
NPTX2	0	30	3	23
GAPVD1	0	30	2	24
GOLGA2	0	30	2	24
TTF1	0	30	2	24
DCHS1	0	30	3	23
MADD	0	30	2	24
PRKAG1	0	30	2	24
C12orf10	0	30	2	24
KRT15	0	30	2	24
AFF2	0	30	3	23
F8	2	28	4	22
PRKCZ	0	30	2	24
USP24	1	29	3	23
HEATR1	1	29	3	23
SPOPL	0	30	2	24
PNKD	0	30	2	24
SUSD5	0	30	2	24
KLHL5	0	30	2	24
TMEM165	0	30	2	24
SDAD1	0	30	2	24
MMRN1	0	30	2	24
TRPC3	0	30	2	24
FBXL7	0	30	3	23
FBN2	0	30	3	23
LCP2	0	30	3	23
CCHCR1	0	30	2	24
CUL7	1	29	3	23
DENND2A	0	30	2	24
CUL1	0	30	2	24
ZNF786	0	30	2	24
RIMS2	0	30	2	24
CPSF1	0	30	2	24
LINGO2	0	30	2	24
MALRD1	0	30	2	24
FRMPD2	0	30	2	24
TET1	0	30	2	24
HMBS	0	30	2	24
SLCO1B1	0	30	2	24
LRRIQ1	0	30	3	23
MMAB	0	30	2	24
TBX3	0	30	2	24
HPD	0	30	2	24
PABPC3	0	30	2	24
KCNK13	0	30	2	24
GLCE	0	30	2	24
STRA6	0	30	2	24
CLK3	0	30	2	24
CHD2	0	30	2	24
TVP23A	0	30	2	24
CTCF	0	30	2	24
IRF8	1	29	4	22
MYH4	0	30	3	23
GPR179	0	30	3	23
METRNL	0	30	2	24
NDC80	0	30	2	24
FZR1	0	30	2	24
UNC13A	0	30	2	24
ARHGEF1	0	30	2	24
ZNF343	0	30	2	24
XKR7	0	30	2	24
ZNRF3	0	30	2	24
WNK3	0	30	3	23
ZXDA	0	30	2	24
LAS1L	0	30	2	24
NHSL2	0	30	2	24
PCDH19	0	30	2	24
FRMPD3	0	30	2	24
KRTAP4-4	0	30	2	24
S100PBP	0	30	2	24
NEGR1	0	30	2	24
ACBD6	0	30	2	24
RNF103	0	30	2	24
TGFBRAP1	0	30	2	24
FGD5	0	30	3	23
MYD88	0	30	2	24
SCN10A	0	30	3	23
MON1A	0	30	2	24
NXPE3	0	30	2	24
PLXND1	0	30	2	24
KIAA1109	1	29	5	21
FAT4	1	29	4	22
HAPLN1	0	30	2	24
PCDHB11	1	29	3	23
RNF145	0	30	2	24
ULBP2	0	30	2	24
RP1L1	0	30	4	22
ZNF189	0	30	2	24
UGCG	0	30	2	24
RHNO1	0	30	2	24
XPOT	0	30	2	24
MYF6	0	30	2	24
PELI2	0	30	2	24
NPAP1	0	30	2	24
GOLGA8J	0	30	2	24
LCAT	0	30	2	24
NLGN2	0	30	2	24
MED13	0	30	2	24
DSG1	0	30	2	24
GP6	0	30	2	24
SLC27A5	0	30	2	24
ITCH	1	29	3	23
BMP7	0	30	2	24
PARVG	0	30	2	24
FBLN1	1	29	3	23
USP33	0	30	2	24
NUTM2F	0	30	2	24
LIMA1	0	30	2	24
BCAR1	0	30	2	24
JUNB	0	30	2	24
NOTCH3	0	30	4	22
ATAD3B	0	30	2	24
CDK11A	0	30	2	24
VPS13D	1	29	4	22
CTRC	0	30	2	24
INADL	0	30	2	24
RASAL2	1	29	3	23
LGR6	0	30	3	23
ACP1	0	30	2	24
AFF3	1	29	4	22
MERTK	0	30	2	24
CERS6	0	30	2	24
WDR75	0	30	2	24
SF3B1	0	30	2	24
THAP4	0	30	2	24
CHL1	0	30	2	24
CCDC13	0	30	2	24
CYP8B1	0	30	2	24
ZDHHC3	0	30	2	24
NISCH	0	30	2	24
HSPBAP1	0	30	2	24
UROC1	0	30	2	24
SLC9A9	0	30	2	24
EIF4G1	0	30	2	24
AFM	0	30	2	24
SHROOM3	1	29	3	23
BASP1	0	30	4	22
TSSK1B	0	30	2	24
PCDHGA2	0	30	2	24
TRIM7	0	30	2	24
MTCH1	0	30	2	24
PPP1R9A	0	30	2	24
LAMB4	1	29	3	23
PINX1	0	30	2	24
EPHX2	0	30	2	24
STK3	0	30	2	24
GRHL2	0	30	2	24
FAM91A1	0	30	2	24
KDM4C	1	29	3	23
APBA1	0	30	2	24
SH2D3C	2	28	4	22
SETX	0	30	3	23
KIAA1462	0	30	2	24
GDF10	0	30	2	24
PSAP	0	30	2	24
SEC24C	0	30	2	24
KCNMA1	0	30	2	24
ANO3	0	30	2	24
ACCSL	0	30	2	24
GANAB	0	30	2	24
MARK2	0	30	2	24
ARAP1	0	30	2	24
TM7SF3	1	29	3	23
DBX2	0	30	2	24
SCAF11	0	30	3	23
CCNT1	1	29	3	23
LEMD3	0	30	2	24
LTA4H	0	30	2	24
DDX54	0	30	2	24
MED13L	1	29	3	23
TNFRSF19	0	30	2	24
PCDH8	0	30	2	24
PCDH17	0	30	2	24
MYCBP2	1	29	4	22
MARK3	0	30	2	24
RMDN3	0	30	2	24
TRAP1	1	29	3	23
PRPF8	1	29	4	22
PIK3R5	0	30	2	24
RCVRN	0	30	2	24
VTN	0	30	2	24
FMNL1	0	30	2	24
TRIM37	0	30	2	24
FECH	0	30	2	24
MBP	0	30	2	24
AZU1	0	30	2	24
LRG1	0	30	2	24
FUT5	0	30	2	24
KHSRP	0	30	2	24
MYO9B	0	30	2	24
PLEKHF1	0	30	2	24
CLIP3	0	30	2	24
KCNN4	0	30	2	24
ZNF283	0	30	2	24
NTN5	0	30	2	24
IRF3	0	30	2	24
PRMT1	0	30	2	24
SIGLEC9	1	29	3	23
SBK2	0	30	2	24
ZNF835	0	30	2	24
FAM83D	0	30	2	24
OCSTAMP	0	30	2	24
BCAS1	0	30	2	24
PHACTR3	0	30	2	24
MCM3AP	0	30	4	22
MICAL3	1	29	3	23
CABIN1	0	30	3	23
CLCN5	0	30	2	24
MTMR8	0	30	2	24
H2BFM	0	30	2	24
XIAP	0	30	2	24
FMR1	0	30	2	24
BARHL2	0	30	2	24
FCRL3	0	30	2	24
NLRP4	2	28	4	22
ATAD3A	0	30	2	24
ZFP69	0	30	2	24
SCTR	0	30	2	24
R3HDM1	0	30	3	23
EVX2	0	30	2	24
RAPH1	0	30	2	24
SMARCC1	0	30	3	23
ZDHHC14	0	30	2	24
CACNA2D1	0	30	2	24
FAM205A	0	30	2	24
KIAA1045	0	30	2	24
ZMYND11	0	30	2	24
RBMXL2	0	30	2	24
TMCO3	0	30	2	24
IREB2	0	30	2	24
PROCA1	0	30	2	24
KRT17	0	30	2	24
ZNF652	0	30	2	24
GPI	0	30	2	24
MED25	0	30	2	24
TM9SF4	0	30	2	24
ATP9A	0	30	2	24
TBX22	1	29	3	23
NAT2	0	30	2	24
TNFRSF1B	0	30	2	24
CUX2	0	30	2	24
FRMD5	0	30	2	24
PPP4R1	0	30	2	24
SYN3	0	30	2	24
PRELP	0	30	2	24
NAPA	2	28	5	21
LHX4	0	30	2	24
NCOA1	0	30	2	24
ZNF627	0	30	2	24
ZP3	0	30	2	24
NBPF9	0	30	2	24
PTPRN2	0	30	2	24
CHD4	0	30	3	23
VPS33A	0	30	2	24
KRT10	0	30	2	24
ST6GALNAC2	0	30	2	24
CCDC40	0	30	2	24
PNPLA6	0	30	3	23
LENG9	0	30	2	24
RBM38	0	30	2	24
CDK16	0	30	2	24
MYH1	1	29	3	23
NCL	0	30	2	24
PARP9	0	30	2	24
TEAD4	0	30	2	24
TANGO6	0	30	2	24
HIST2H2AC	1	29	3	23
FLVCR1	0	30	2	24
SEL1L3	0	30	2	24
TTC29	0	30	2	24
ICE1	0	30	2	24
PRPF4B	0	30	2	24
FAM20C	0	30	2	24
USP17L7	0	30	2	24
TNFRSF10B	0	30	2	24
SLC24A2	0	30	2	24
CDC14B	0	30	2	24
NDOR1	0	30	2	24
FAM107B	0	30	2	24
CCAR1	0	30	3	23
KIAA1598	0	30	3	23
EHF	0	30	2	24
YLPM1	1	29	3	23
PLCB2	0	30	2	24
GP1BA	0	30	2	24
TUBG2	0	30	2	24
XYLT2	0	30	3	23
UNC13D	0	30	3	23
USP36	0	30	2	24
C18orf54	0	30	2	24
C20orf202	0	30	2	24
SLC9A7	0	30	2	24
DRP2	0	30	2	24
COL4A6	0	30	2	24
STAG2	0	30	2	24
NSUN4	0	30	2	24
L1TD1	0	30	2	24
SLC16A4	0	30	2	24
SELP	0	30	2	24
PLEKHA6	0	30	2	24
C2orf48	0	30	2	24
NCK2	0	30	2	24
DNER	0	30	2	24
ASB18	0	30	2	24
SOX14	0	30	2	24
DROSHA	0	30	2	24
FAM196B	0	30	2	24
CAMK2B	0	30	2	24
CD6	0	30	2	24
AKAP1	0	30	2	24
TULP2	0	30	2	24
CRNKL1	0	30	2	24
MAGEA8	0	30	2	24
BOD1L1	0	30	2	24
SLC25A13	0	30	3	23
ADAMTS14	0	30	2	24
E4F1	0	30	2	24
RPGR	0	30	2	24
CCDC120	0	30	2	24
EPB41L5	0	30	2	24
MEP1A	0	30	2	24
ZNF268	0	30	2	24
P2RX1	0	30	2	24
CCR7	0	30	2	24
POTEC	0	30	2	24
ILF3	0	30	2	24
CDC73	0	30	2	24
GCC2	0	30	3	23
CLSTN2	0	30	2	24
SLC34A2	0	30	3	23
PTTG2	0	30	2	24
HDGFL1	0	30	2	24
ZNF165	0	30	2	24
C6orf165	0	30	2	24
PRPS1L1	0	30	2	24
GRM3	0	30	2	24
MTERF3	0	30	3	23
LRRC24	0	30	2	24
FIBCD1	0	30	2	24
KLF6	0	30	2	24
PARD3	0	30	2	24
OGDHL	0	30	2	24
LRRTM3	0	30	2	24
MMRN2	0	30	2	24
MYBPC3	0	30	2	24
HRASLS5	0	30	2	24
CNTN1	0	30	2	24
EDNRB	0	30	2	24
SEMA7A	0	30	2	24
ZSCAN30	0	30	2	24
ME2	0	30	2	24
C19orf68	0	30	2	24
ZNF175	0	30	2	24
LILRB2	0	30	2	24
PHF20	0	30	2	24
GAREML	0	30	2	24
PCSK1	0	30	2	24
REPS1	0	30	2	24
BMS1	0	30	2	24
JUND	0	30	2	24
ZNF568	0	30	2	24
GSK3A	0	30	2	24
MX1	0	30	2	24
CAMTA1	0	30	2	24
ADAMTSL2	0	30	2	24
CAPN15	0	30	2	24
TRPC4AP	0	30	2	24
