# Supplementary material for: A Fifteen‐Gene Classifier to Predict Neoadjuvant Chemotherapy Responses in Patients with Stage IB to IIB Squamous Cervical Cancer
Source: Adv Sci (Weinh). 2021 Mar 18;8(10):2001978. doi: 10.1002/advs.202001978 (PMC8132153; doi:10.1002/advs.202001978)
Supplement: Supplementary file 5 — Supporting Table 5 [file ADVS-8-2001978-s003.xlsx]

## Sheet: Sheet1
Gene	Gene_position	Gene_description
OSTC	4:109571740-109588978	oligosaccharyltransferase complex subunit (non-catalytic)
POM121	7:72349905-72421979	POM121 transmembrane nucleoporin
FAT1	4:187508936-187644987	FAT atypical cadherin 1
MAP4K1	19:39078279-39108675	mitogen-activated protein kinase kinase kinase kinase 1
POLR2B	4:57845108-57897334	polymerase (RNA) II (DNA directed) polypeptide B, 140kDa
KNTC1	12:123011808-123110947	kinetochore associated 1
WIPF2	17:38375573-38438439	WAS/WASL interacting protein family, member 2
DNA2	10:70173820-70231878	DNA replication helicase/nuclease 2
MEGF8	19:42829760-42882921	multiple EGF-like-domains 8
NFXL1	4:47849249-47916684	nuclear transcription factor, X-box binding-like 1
ST6GAL2	2:107418055-107503563	ST6 beta-galactosamide alpha-2,6-sialyltranferase 2
DOCK4	7:111366163-111846462	dedicator of cytokinesis 4
SALL3	18:76740274-76758969	spalt-like transcription factor 3
GOLGA8H	15:30896232-30910029	golgin A8 family, member H
STAU2	8:74332603-74659943	staufen double-stranded RNA binding protein 2
RLF	1:40627040-40706593	rearranged L-myc fusion
HDAC11	3:13521714-13547924	histone deacetylase 11
TTLL3	3:9851643-9878040	tubulin tyrosine ligase-like family, member 3
C7orf26	7:6629914-6648355	chromosome 7 open reading frame 26
PPARD	6:35310334-35395968	peroxisome proliferator-activated receptor delta
UNC45A	15:91473409-91497323	unc-45 homolog A (C. elegans)
CDH20	18:59157774-59222365	cadherin 20, type 2
EXOC4	7:132937822-133750513	exocyst complex component 4
DAPK1	9:90112142-90323549	death-associated protein kinase 1
SHANK2	11:70313960-70935842	SH3 and multiple ankyrin repeat domains 2
HIP1R	12:123320038-123347507	huntingtin interacting protein 1 related
FLII	17:18148130-18162230	flightless I homolog (Drosophila)
ZNF521	18:22641887-22932214	zinc finger protein 521
MYO7A	11:76839309-76926286	myosin VIIA
PLXNB1	3:48445260-48471460	plexin B1
GRID1	10:87359311-88126250	glutamate receptor, ionotropic, delta 1
BCAS4	20:49411430-49493714	breast carcinoma amplified sequence 4
SAMD9L	7:92759367-92777680	sterile alpha motif domain containing 9-like
NBPF15	1:148558187-148596267	neuroblastoma breakpoint family, member 15
GPM6A	4:176554087-176923842	glycoprotein M6A
MTPAP	10:30598729-30638267	mitochondrial poly(A) polymerase
CEP170B	14:105331649-105363107	centrosomal protein 170B
SP4	7:21467688-21554151	Sp4 transcription factor
SEMA4C	2:97525472-97535735	sema domain, immunoglobulin domain (Ig), transmembrane domain (TM) and short cytoplasmic domain, (semaphorin) 4C
XIRP1	3:39224705-39234085	xin actin-binding repeat containing 1
CELSR3	3:48673895-48700348	cadherin, EGF LAG seven-pass G-type receptor 3
DNAJC13	3:132136552-132257876	DnaJ (Hsp40) homolog, subfamily C, member 13
FAM184B	4:17633708-17783135	family with sequence similarity 184, member B
SEC31A	4:83739813-83812433	SEC31 homolog A (S. cerevisiae)
SLC26A8	6:35911290-35992413	solute carrier family 26 (anion exchanger), member 8
EPHB6	7:142552775-142568847	EPH receptor B6
SPATA31A3	9:40700290-40706537	SPATA31 subfamily A, member 3
AGPAT2	9:139567594-139581911	1-acylglycerol-3-phosphate O-acyltransferase 2
VPS13C	15:62144589-62352664	vacuolar protein sorting 13 homolog C (S. cerevisiae)
SAMD14	17:48188672-48207246	sterile alpha motif domain containing 14
CPAMD8	19:17003761-17137625	C3 and PZP-like, alpha-2-macroglobulin domain containing 8
MTO1	6:74171453-74211179	mitochondrial tRNA translation optimization 1
FOXD4L3	9:70917782-70920000	forkhead box D4-like 3
TENM4	11:78364327-79151695	teneurin transmembrane protein 4
PFKM	12:48499655-48540187	phosphofructokinase, muscle
MN1	22:28144264-28197486	meningioma (disrupted in balanced translocation) 1
LRIG1	3:66429220-66550845	leucine-rich repeats and immunoglobulin-like domains 1
TADA2B	4:7045155-7059677	transcriptional adaptor 2B
ATHL1	11:289137-295688	ATH1, acid trehalase-like 1 (yeast)
STK24	13:99102452-99229405	serine/threonine kinase 24
SPRYD3	12:53458099-53473204	SPRY domain containing 3
AKAP8L	19:15490858-15529932	A kinase (PRKA) anchor protein 8-like
COL22A1	8:139600477-139926236	collagen, type XXII, alpha 1
BCL2L1	20:30252260-30310656	BCL2-like 1
COG4	16:70514471-70557457	component of oligomeric golgi complex 4
PLB1	2:28718937-28866653	phospholipase B1
RAB44	6:36665627-36700960	RAB44, member RAS oncogene family
KRT79	12:53215230-53228077	keratin 79
ISLR2	15:74421714-74429143	immunoglobulin superfamily containing leucine-rich repeat 2
ARMC5	16:31469593-31478488	armadillo repeat containing 5
CENPN	16:81040102-81066709	centromere protein N
XAB2	19:7684410-7694439	XPA binding protein 2
EVL	14:100531750-100610573	Enah/Vasp-like
KRT20	17:39032140-39041495	keratin 20
KMT2B	19:36208920-36229781	lysine (K)-specific methyltransferase 2B
EZR	6:159186772-159240456	ezrin
MTMR9	8:11141999-11185654	myotubularin related protein 9
MYOF	10:95066185-95242074	myoferlin
ARL6IP4	12:123464606-123467460	ADP-ribosylation factor-like 6 interacting protein 4
MRI1	19:13875336-13885096	methylthioribose-1-phosphate isomerase 1
RBM39	20:34291530-34330258	RNA binding motif protein 39
CPVL	7:29035246-29186153	carboxypeptidase, vitellogenic-like
SPPL2C	17:43922255-43924438	signal peptide peptidase like 2C
SBF1	22:50883430-50913464	SET binding factor 1
NBPF3	1:21766582-21811393	neuroblastoma breakpoint family, member 3
EXOC3	5:443333-467409	exocyst complex component 3
AHI1	6:135605109-135818903	Abelson helper integration site 1
HK2	2:75059781-75120481	hexokinase 2
ERV3-1	7:64450732-64467124	endogenous retrovirus group 3, member 1
SSRP1	11:57093458-57103351	structure specific recognition protein 1
PRKD2	19:47177572-47220384	protein kinase D2
ANKDD1B	5:74907300-74967671	ankyrin repeat and death domain containing 1B
ATP2A3	17:3827162-3867758	ATPase, Ca++ transporting, ubiquitous
MAGT1	X:77081861-77151065	magnesium transporter 1
ZCCHC6	9:88902647-88969402	zinc finger, CCHC domain containing 6
RBFOX3	17:77085426-77512230	RNA binding protein, fox-1 homolog (C. elegans) 3
RAB11FIP1	8:37716464-37757015	RAB11 family interacting protein 1 (class I)
PGBD5	1:230457391-230561674	piggyBac transposable element derived 5
TNS1	2:218664511-218808796	tensin 1
CACNA1D	3:53529075-53846492	calcium channel, voltage-dependent, L type, alpha 1D subunit
SPDYE5	7:75124298-75133628	speedy/RINGO cell cycle regulator family member E5
GBF1	10:104005254-104142656	golgi brefeldin A resistant guanine nucleotide exchange factor 1
B4GALNT4	11:369794-382117	beta-1,4-N-acetyl-galactosaminyl transferase 4
ITGA7	12:56078353-56106089	integrin, alpha 7
SERPINA5	14:95047705-95059457	serpin peptidase inhibitor, clade A (alpha-1 antiproteinase, antitrypsin), member 5
DUOXA1	15:45409563-45422075	dual oxidase maturation factor 1
ZNF267	16:31885078-31928629	zinc finger protein 267
GPR173	X:53078505-53109796	G protein-coupled receptor 173
ALK	2:29415639-30144477	anaplastic lymphoma receptor tyrosine kinase
CHST2	3:142838617-142842856	carbohydrate (N-acetylglucosamine-6-O) sulfotransferase 2
PXDNL	8:52232136-52722005	peroxidasin homolog (Drosophila)-like
SPAG1	8:101170262-101254132	sperm associated antigen 1
PIK3C2G	12:18414473-18801352	phosphatidylinositol-4-phosphate 3-kinase, catalytic subunit type 2 gamma
ABL2	1:179068461-179198819	ABL proto-oncogene 2, non-receptor tyrosine kinase
STAT1	2:191833761-191878976	signal transducer and activator of transcription 1, 91kDa
ANKRD50	4:125585203-125633887	ankyrin repeat domain 50
PCIF1	20:44563316-44576662	PDX1 C-terminal inhibiting factor 1
LY9	1:160765863-160798045	lymphocyte antigen 9
NEK4	3:52744795-52804965	NIMA-related kinase 4
DBR1	3:137879829-137893791	debranching RNA lariats 1
LY6D	8:143866297-143868008	lymphocyte antigen 6 complex, locus D
VIM	10:17270257-17279592	vimentin
RACGAP1	12:50382944-50419307	Rac GTPase activating protein 1
PIWIL1	12:130822432-130856877	piwi-like RNA-mediated gene silencing 1
ARHGAP5	14:32546494-32628934	Rho GTPase activating protein 5
C14orf159	14:91580356-91691740	chromosome 14 open reading frame 159
EMR2	19:14843508-14889353	egf-like module containing, mucin-like, hormone receptor-like 2
SIGLEC11	19:50452249-50464429	sialic acid binding Ig-like lectin 11
RUNX1	21:36160097-36421595	runt-related transcription factor 1
TOP3B	22:22311396-22337240	topoisomerase (DNA) III beta
BCR	22:23522551-23660224	breakpoint cluster region
GPC4	X:132435063-132549205	glypican 4
LAPTM5	1:31205314-31230683	lysosomal protein transmembrane 5
PEX6	6:42931610-42946981	peroxisomal biogenesis factor 6
TRPM3	9:73149965-73736514	transient receptor potential cation channel, subfamily M, member 3
ERBB3	12:56473808-56497291	v-erb-b2 avian erythroblastic leukemia viral oncogene homolog 3
AMDHD2	16:2570362-2580955	amidohydrolase domain containing 2
ATXN2L	16:28834368-28848558	ataxin 2-like
TBC1D25	X:48398074-48420997	TBC1 domain family, member 25
RFX7	15:56382730-56535483	regulatory factor X, 7
EMILIN1	2:27301434-27309265	elastin microfibril interfacer 1
PARP14	3:122399671-122449687	poly (ADP-ribose) polymerase family, member 14
VEPH1	3:156977531-157221136	ventricular zone expressed PH domain-containing 1
FRYL	4:48499379-48782316	FRY-like
WDR17	4:176986984-177103979	WD repeat domain 17
MICA	6:31367560-31383092	MHC class I polypeptide-related sequence A
CYP39A1	6:46517316-46620567	cytochrome P450, family 39, subfamily A, polypeptide 1
FAM83B	6:54711568-54809897	family with sequence similarity 83, member B
ANTXRL	10:47658232-47701443	anthrax toxin receptor-like
SLIT1	10:98757794-98945683	slit homolog 1 (Drosophila)
TTC17	11:43380434-43516483	tetratricopeptide repeat domain 17
P2RX2	12:133195365-133198972	purinergic receptor P2X, ligand-gated ion channel, 2
RBM25	14:73525220-73588076	RNA binding motif protein 25
AP1M2	19:10683346-10697991	adaptor-related protein complex 1, mu 2 subunit
SLCO4A1	20:61273796-61303647	solute carrier organic anion transporter family, member 4A1
MICALL1	22:38302154-38338465	MICAL-like 1
RNF113A	X:119004494-119005791	ring finger protein 113A
MTMR1	X:149861868-149933575	myotubularin related protein 1
TTC7B	14:91006931-91282761	tetratricopeptide repeat domain 7B
CLSTN1	1:9789078-9884550	calsyntenin 1
ZSWIM5	1:45482075-45672250	zinc finger, SWIM-type containing 5
TRIM46	1:155146262-155157447	tripartite motif containing 46
ATP1A2	1:160085519-160113374	ATPase, Na+/K+ transporting, alpha 2 polypeptide
KIDINS220	2:8868986-8977755	kinase D-interacting substrate, 220kDa
VAX2	2:71127719-71160575	ventral anterior homeobox 2
TEX37	2:88824168-88829103	testis expressed 37
SAP130	2:128698790-128784869	Sin3A-associated protein, 130kDa
UGGT1	2:128848753-128953249	UDP-glucose glycoprotein glucosyltransferase 1
POTEE	2:131975923-132022416	POTE ankyrin domain family, member E
PSMD1	2:231921577-232037540	proteasome (prosome, macropain) 26S subunit, non-ATPase, 1
MST1R	3:49924435-49941306	macrophage stimulating 1 receptor (c-met-related tyrosine kinase)
ROBO2	3:77089293-77699114	roundabout, axon guidance receptor, homolog 2 (Drosophila)
ZNF827	4:146681887-146859607	zinc finger protein 827
PDGFC	4:157682762-157892546	platelet derived growth factor C
SREK1	5:65440045-65479444	splicing regulatory glutamine/lysine-rich protein 1
DOCK2	5:169064250-169510386	dedicator of cytokinesis 2
TIAM2	6:155411422-155578857	T-cell lymphoma invasion and metastasis 2
POU6F2	7:39017608-39504390	POU class 6 homeobox 2
RUSC2	9:35489948-35561895	RUN and SH3 domain containing 2
STOX1	10:70587293-70655209	storkhead box 1
AGAP5	10:75434032-75457554	ArfGAP with GTPase domain, ankyrin repeat and PH domain 5
OPALIN	10:98102974-98119122	oligodendrocytic myelin paranodal and inner loop protein
CRTAC1	10:99624756-99790585	cartilage acidic protein 1
C2CD3	11:73723758-73882064	C2 calcium-dependent domain containing 3
RSF1	11:77377273-77531880	remodeling and spacing factor 1
CBL	11:119076985-119178859	Cbl proto-oncogene, E3 ubiquitin protein ligase
MCAM	11:119179233-119187840	melanoma cell adhesion molecule
SRPR	11:126132813-126138877	signal recognition particle receptor (docking protein)
KCNH3	12:49932939-49952077	potassium voltage-gated channel, subfamily H (eag-related), member 3
GALNT6	12:51745832-51785200	polypeptide N-acetylgalactosaminyltransferase 6
ZC3H10	12:56512029-56516278	zinc finger CCCH-type containing 10
SPG11	15:44854893-44955876	spastic paraplegia 11 (autosomal recessive)
SCNN1G	16:23194039-23228200	sodium channel, non-voltage-gated 1, gamma subunit
SBK1	16:28303839-28335170	SH3 domain binding kinase 1
CLEC4G	19:7793842-7797057	C-type lectin domain family 4, member G
LPPR2	19:11466061-11476374	lipid phosphate phosphatase-related protein type 2
CYP4F3	19:15751706-15771570	cytochrome P450, family 4, subfamily F, polypeptide 3
COLGALT1	19:17666510-17693965	collagen beta(1-O)galactosyltransferase 1
NCAN	19:19322781-19363061	neurocan
GATAD2A	19:19496641-19619741	GATA zinc finger domain containing 2A
ALDH16A1	19:49956472-49974305	aldehyde dehydrogenase 16 family, member A1
ZNF701	19:53073525-53090427	zinc finger protein 701
ZIM2	19:57285922-57352097	zinc finger, imprinted 2
ZNF264	19:57702867-57734214	zinc finger protein 264
TUBB1	20:57594308-57601709	tubulin, beta 1 class VI
BRWD3	X:79924986-80065233	bromodomain and WD repeat domain containing 3
BMP2K	4:79697531-79833341	BMP2 inducible kinase
COL18A1	21:46825096-46933634	collagen, type XVIII, alpha 1
LCK	1:32716839-32751768	LCK proto-oncogene, Src family tyrosine kinase
PRDM8	4:81106423-81125482	PR domain containing 8
RNF208	9:140114698-140115775	ring finger protein 208
SYNPO2L	10:75404638-75415863	synaptopodin 2-like
GJA3	13:20712394-20735183	gap junction protein, alpha 3, 46kDa
ATP2A1	16:28889808-28915830	ATPase, Ca++ transporting, cardiac muscle, fast twitch 1
SWT1	1:185126191-185260913	SWT1 RNA endoribonuclease homolog (S. cerevisiae)
ECT2	3:172468474-172539264	epithelial cell transforming 2
CA5A	16:87921624-87970112	carbonic anhydrase VA, mitochondrial
FAM57A	17:635846-646075	family with sequence similarity 57, member A
MAP3K10	19:40697650-40721482	mitogen-activated protein kinase kinase kinase 10
SREBF2	22:42229082-42303312	sterol regulatory element binding transcription factor 2
MAGIX	X:49019180-49024495	MAGI family member, X-linked
SIGLEC7	19:51645557-51656783	sialic acid binding Ig-like lectin 7
CELA3A	1:22328148-22339035	chymotrypsin-like elastase family, member 3A
DENND2C	1:115127195-115212732	DENN/MADD domain containing 2C
DCAF8	1:160185504-160232350	DDB1 and CUL4 associated factor 8
EXOC6B	2:72406443-73053177	exocyst complex component 6B
NRP2	2:206547223-206662857	neuropilin 2
OSBPL11	3:125247701-125314381	oxysterol binding protein-like 11
TRIM39-RPP21	6:30297087-30314635	TRIM39-RPP21 readthrough
CTCFL	20:56071020-56100708	CCCTC-binding factor (zinc finger protein)-like
MID2	X:107069083-107174867	midline 2
ACOX3	4:8368008-8442452	acyl-CoA oxidase 3, pristanoyl
DBNL	7:44084238-44101316	drebrin-like
ABCF2	7:150904922-150924460	ATP-binding cassette, sub-family F (GCN20), member 2
CCBL1	9:131595220-131644354	cysteine conjugate-beta lyase, cytoplasmic
NTM	11:131240370-132206716	neurotrimin
TMTC1	12:29653745-29937692	transmembrane and tetratricopeptide repeat containing 1
DDN	12:49388932-49393088	dendrin
HHIPL1	14:100111479-100143011	HHIP-like 1
TUBB6	18:12308256-12326568	tubulin, beta 6 class V
ALDH9A1	1:165631448-165667900	aldehyde dehydrogenase 9 family, member A1
OR2T34	1:248737101-248738058	olfactory receptor, family 2, subfamily T, member 34
OTX1	2:63277191-63284966	orthodenticle homeobox 1
ZNF485	10:44101854-44113352	zinc finger protein 485
TAF10	11:6632047-6633475	TAF10 RNA polymerase II, TATA box binding protein (TBP)-associated factor, 30kDa
OR4D10	11:59244902-59245838	olfactory receptor, family 4, subfamily D, member 10
GRIN2B	12:13714409-14133022	glutamate receptor, ionotropic, N-methyl D-aspartate 2B
ADCY9	16:4012649-4166186	adenylate cyclase 9
HN1	17:73131337-73150778	hematological and neurological expressed 1
ANKRD62	18:12093847-12129748	ankyrin repeat domain 62
TMPRSS9	19:2389783-2426086	transmembrane protease, serine 9
TDRD12	19:33210678-33281714	tudor domain containing 12
SRMS	20:62171276-62178857	src-related kinase lacking C-terminal regulatory tyrosine and N-terminal myristylation sites
APP	21:27252860-27543446	amyloid beta (A4) precursor protein
PLCH1	3:155197670-155421997	phospholipase C, eta 1
FAM43A	3:194406621-194409766	family with sequence similarity 43, member A
RBAK	7:5085451-5109119	RB-associated KRAB zinc finger
SLCO5A1	8:70584567-70747299	solute carrier organic anion transporter family, member 5A1
TDRD7	9:100174301-100258405	tudor domain containing 7
KRT74	12:52959602-52967609	keratin 74
RPTOR	17:78518624-78940173	regulatory associated protein of MTOR, complex 1
PSG1	19:43370612-43383871	pregnancy specific beta-1-glycoprotein 1
NCOA3	20:46130600-46285621	nuclear receptor coactivator 3
KCNQ2	20:62037541-62103993	potassium voltage-gated channel, KQT-like subfamily, member 2
SFI1	22:31892124-32014537	Sfi1 homolog, spindle assembly associated (yeast)
SYP	X:49044264-49056661	synaptophysin
BHLHE22	8:65492794-65496191	basic helix-loop-helix family, member e22
NCKAP5L	12:50184928-50222208	NCK-associated protein 5-like
KRT13	17:39657232-39661865	keratin 13
TRIM33	1:114935398-115053781	tripartite motif containing 33
FMN2	1:240255184-240638489	formin 2
USP13	3:179370932-179507189	ubiquitin specific peptidase 13 (isopeptidase T-3)
DCLK2	4:150999425-151178608	doublecortin-like kinase 2
TERT	5:1253286-1295162	telomerase reverse transcriptase
FNIP1	5:130977406-131132756	folliculin interacting protein 1
KIAA1324L	7:86506221-86689014	KIAA1324-like
MET	7:116312458-116438440	MET proto-oncogene, receptor tyrosine kinase
MFHAS1	8:8641998-8751131	malignant fibrous histiocytoma amplified sequence 1
ZNF367	9:99148224-99180669	zinc finger protein 367
FAM208B	10:5726800-5805703	family with sequence similarity 208, member B
METTL3	14:21966281-21979457	methyltransferase like 3
RTF1	15:41709301-41775761	Rtf1, Paf1/RNA polymerase II complex component, homolog (S. cerevisiae)
DDX19B	16:70323669-70367735	DEAD (Asp-Glu-Ala-Asp) box polypeptide 19B
ENO3	17:4854383-4860426	enolase 3 (beta, muscle)
MLX	17:40719077-40725221	MLX, MAX dimerization protein
LGALS14	19:40194945-40200088	lectin, galactoside-binding, soluble, 14
U2AF1	21:44513065-44527688	U2 small nuclear RNA auxiliary factor 1
TST	22:37406899-37416224	thiosulfate sulfurtransferase (rhodanese)
CSF2RA	X:1387692-1428828;Y:1337692-1378828	colony stimulating factor 2 receptor, alpha, low-affinity (granulocyte-macrophage)
OGT	X:70752911-70795747	O-linked N-acetylglucosamine (GlcNAc) transferase
ZIM3	19:57645463-57656570	zinc finger, imprinted 3
DNAJB4	1:78470635-78482995	DnaJ (Hsp40) homolog, subfamily B, member 4
HDLBP	2:242166681-242255115	high density lipoprotein binding protein
CYP7B1	8:65508528-65711348	cytochrome P450, family 7, subfamily B, polypeptide 1
CDC42BPG	11:64591661-64612041	CDC42 binding protein kinase gamma (DMPK-like)
RECQL5	17:73622924-73663269	RecQ protein-like 5
SLC1A5	19:47278139-47291842	solute carrier family 1 (neutral amino acid transporter), member 5
ZMYM4	1:35734567-35887545	zinc finger, MYM-type 4
BMP10	2:69092612-69098649	bone morphogenetic protein 10
RGL2	6:33259430-33267165	ral guanine nucleotide dissociation stimulator-like 2
TAF8	6:42018250-42048644	TAF8 RNA polymerase II, TATA box binding protein (TBP)-associated factor, 43kDa
PHF10	6:170104001-170124106	PHD finger protein 10
BCL9L	11:118766850-118781613	B-cell CLL/lymphoma 9-like
EIF4A2	3:186501360-186507685	eukaryotic translation initiation factor 4A2
UFL1	6:96969701-97003151	UFM1-specific ligase 1
KPNA7	7:98771196-98805089	karyopherin alpha 7 (importin alpha 8)
SLC12A9	7:100450340-100464634	solute carrier family 12, member 9
DCAF4L2	8:88882970-88886296	DDB1 and CUL4 associated factor 4-like 2
PTPLAD2	9:21006364-21031635	protein tyrosine phosphatase-like A domain containing 2
NOL6	9:33461350-33473941	nucleolar protein 6 (RNA-associated)
GSPT1	16:11961984-12010519	G1 to S phase transition 1
EIF5A	17:7210317-7215782	eukaryotic translation initiation factor 5A
NPEPPS	17:45608443-45700642	aminopeptidase puromycin sensitive
MIB1	18:19321289-19450918	mindbomb E3 ubiquitin protein ligase 1
SUPT20HL2	X:24328978-24331432	suppressor of Ty 20 homolog (S. cerevisiae)-like 2
NPIPB5	16:22524843-22547841	nuclear pore complex interacting protein family, member B5
EIF3I	1:32687970-32697205	eukaryotic translation initiation factor 3, subunit I
INPP5B	1:38326368-38412729	inositol polyphosphate-5-phosphatase, 75kDa
EIF2D	1:206764973-206785904	eukaryotic translation initiation factor 2D
GREB1	2:11674241-11782912	growth regulation by estrogen in breast cancer 1
CNGA3	2:98962617-99015064	cyclic nucleotide gated channel alpha 3
PCDH7	4:30722029-31148423	protocadherin 7
CLPTM1L	5:1317999-1345002	CLPTM1-like
DCLRE1C	10:14946609-14996431	DNA cross-link repair 1C
PTF1A	10:23481459-23483181	pancreas specific transcription factor, 1a
TAF5	10:105127723-105148822	TAF5 RNA polymerase II, TATA box binding protein (TBP)-associated factor, 100kDa
PTPN9	15:75759461-75871632	protein tyrosine phosphatase, non-receptor type 9
TANC2	17:61086897-61505067	tetratricopeptide repeat, ankyrin repeat and coiled-coil containing 2
UBA2	19:34919267-34960798	ubiquitin-like modifier activating enzyme 2
DDX17	22:38879442-38902345	DEAD (Asp-Glu-Ala-Asp) box helicase 17
ARHGAP8	22:45148437-45258664	Rho GTPase activating protein 8
BCAN	1:156611739-156629324	brevican
PTGS2	1:186640943-186649559	prostaglandin-endoperoxide synthase 2 (prostaglandin G/H synthase and cyclooxygenase)
RNU5F-1	1:220046618-220292777	RNA, U5F small nuclear 1
RBM34	1:235294497-235324571	RNA binding motif protein 34
SMC6	2:17845078-17935096	structural maintenance of chromosomes 6
PRPF40A	2:153508106-153573975	PRP40 pre-mRNA processing factor 40 homolog A (S. cerevisiae)
SEC62	3:169684579-169716161	SEC62 homolog (S. cerevisiae)
TBL1XR1	3:176738541-176915048	transducin (beta)-like 1 X-linked receptor 1
CCDC149	4:24807738-24981826	coiled-coil domain containing 149
TTC37	5:94799598-94890709	tetratricopeptide repeat domain 37
AQPEP	5:115298150-115363299	laeverin
ADAM32	8:38965049-39142436	ADAM metallopeptidase domain 32
FCHSD2	11:72547789-72853143	FCH and double SH3 domains 2
PAAF1	11:73587743-73638781	proteasomal ATPase-associated factor 1
DICER1	14:95552564-95624347	dicer 1, ribonuclease type III
SOX8	16:1031807-1036979	SRY (sex determining region Y)-box 8
PRDM7	16:90122973-90142338	PR domain containing 7
MIDN	19:1248551-1259142	midnolin
URB1	21:33683329-33765312	URB1 ribosome biogenesis 1 homolog (S. cerevisiae)
ABCD1	X:152990322-153010216	ATP-binding cassette, sub-family D (ALD), member 1
MAGEA5	X:151282520-151286411	melanoma antigen family A, 5
VWA1	1:1370902-1378262	von Willebrand factor A domain containing 1
NEK7	1:198126107-198291548	NIMA-related kinase 7
ARHGEF33	2:39146503-39202590	Rho guanine nucleotide exchange factor (GEF) 33
HNF4G	8:76452202-76479061	hepatocyte nuclear factor 4, gamma
APOF	12:56754354-56756583	apolipoprotein F
GDPD3	16:30116130-30124878	glycerophosphodiester phosphodiesterase domain containing 3
KATNB1	16:57769659-57791162	katanin p80 (WD repeat containing) subunit B 1
DERL2	17:5377612-5389494	derlin 2
RNF157	17:74138533-74236390	ring finger protein 157
ZNF610	19:52839497-52870376	zinc finger protein 610
CTTNBP2NL	1:112938799-113003786	CTTNBP2 N-terminal like
ZNF669	1:247263263-247267674	zinc finger protein 669
FAM117B	2:203499900-203634480	family with sequence similarity 117, member B
IRS1	2:227596032-227663506	insulin receptor substrate 1
LARP1B	4:128982420-129132298	La ribonucleoprotein domain family, member 1B
PCDH10	4:134070469-134112732	protocadherin 10
CANX	5:179125929-179158639	calnexin
WDR60	7:158649268-158738883	WD repeat domain 60
KRAS	12:25357722-25403865	Kirsten rat sarcoma viral oncogene homolog
MOCOS	18:33767479-33848685	molybdenum cofactor sulfurase
SEC23B	20:18488187-18542059	Sec23 homolog B (S. cerevisiae)
YWHAB	20:43514239-43537175	tyrosine 3-monooxygenase/tryptophan 5-monooxygenase activation protein, beta
TUBGCP6	22:50656117-50683400	tubulin, gamma complex associated protein 6
ALAS2	X:55035487-55057497	5'-aminolevulinate synthase 2
CLCA4	1:87012758-87046432	chloride channel accessory 4
KCNH8	3:19190016-19577135	potassium voltage-gated channel, subfamily H (eag-related), member 8
SCN8A	12:51985019-52206648	sodium channel, voltage gated, type VIII, alpha subunit
ZNF132	19:58944180-58951589	zinc finger protein 132
FLRT3	20:14304638-14318313	fibronectin leucine rich transmembrane protein 3
ZFX	X:24167761-24234372	zinc finger protein, X-linked
PRAMEF17	1:13495257-13498257;1:13716091-13719089	PRAME family member 17
POGZ	1:151375199-151431941	pogo transposable element with ZNF domain
CENPL	1:173768687-173793777	centromere protein L
AXDND1	1:179334854-179523870	axonemal dynein light chain domain containing 1
NTSR2	2:11798303-11810329	neurotensin receptor 2
FOSL2	2:28615778-28637516	FOS-like antigen 2
HTRA2	2:74756531-74760683	HtrA serine peptidase 2
POTEF	2:130831107-130886795	POTE ankyrin domain family, member F
CYTIP	2:158271130-158300604	cytohesin 1 interacting protein
SCN3A	2:165944029-166060577	sodium channel, voltage-gated, type III, alpha subunit
GIGYF2	2:233562014-233725289	GRB10 interacting GYF protein 2
STK25	2:242434121-242448987	serine/threonine kinase 25
SATB1	3:18389132-18480265	SATB homeobox 1
ATRIP	3:48488113-48507054	ATR interacting protein
UBA6	4:68481478-68566889	ubiquitin-like modifier activating enzyme 6
MTX3	5:79272538-79287088	metaxin 3
MATR3	5:138609440-138667366	matrin 3
PDLIM7	5:176910394-176924606	PDZ and LIM domain 7 (enigma)
TBC1D9B	5:179289070-179334856	TBC1 domain family, member 9B (with GRAM domain)
DSP	6:7541869-7586946	desmoplakin
SUN3	7:48026745-48068716	Sad1 and UNC84 domain containing 3
GUSB	7:65425671-65447301	glucuronidase, beta
CCDC136	7:128431463-128462187	coiled-coil domain containing 136
ZNF212	7:148936741-148952700	zinc finger protein 212
NUGGC	8:27879480-27941388	nuclear GTPase, germinal center associated
DUSP4	8:29190578-29208267	dual specificity phosphatase 4
EHMT1	9:140513443-140730578	euchromatic histone-lysine N-methyltransferase 1
AIFM2	10:71872022-71892690	apoptosis-inducing factor, mitochondrion-associated, 2
COMTD1	10:76993728-76995770	catechol-O-methyltransferase domain containing 1
RAD9A	11:67159422-67165883	RAD9 homolog A (S. pombe)
RDX	11:110045604-110167437	radixin
MTMR6	13:25820340-25861704	myotubularin related protein 6
SERPINE3	13:51915167-51936239	serpin peptidase inhibitor, clade E (nexin, plasminogen activator inhibitor type 1), member 3
COL4A1	13:110801309-110959496	collagen, type IV, alpha 1
OXA1L	14:23235730-23240998	oxidase (cytochrome c) assembly 1-like
LRFN5	14:42076763-42373752	leucine rich repeat and fibronectin type III domain containing 5
GABRG3	15:27216428-27778373	gamma-aminobutyric acid (GABA) A receptor, gamma 3
THBS1	15:39873279-39889668	thrombospondin 1
TYRO3	15:41851219-41871536	TYRO3 protein tyrosine kinase
TTBK2	15:43036541-43213007	tau tubulin kinase 2
FEM1B	15:68570140-68588203	fem-1 homolog b (C. elegans)
RPS2	16:2012061-2014827	ribosomal protein S2
PRMT7	16:68344876-68391169	protein arginine methyltransferase 7
CDK10	16:89753075-89762772	cyclin-dependent kinase 10
ARHGAP27	17:43471267-43510282	Rho GTPase activating protein 27
C17orf80	17:71228371-71245095	chromosome 17 open reading frame 80
RNMT	18:13726703-13764554	RNA (guanine-7-) methyltransferase
AP3D1	19:2100986-2151556	adaptor-related protein complex 3, delta 1 subunit
TRMT1	19:13215713-13227563	tRNA methyltransferase 1 homolog (S. cerevisiae)
PDE4C	19:18318770-18359010	phosphodiesterase 4C, cAMP-specific
ALKBH6	19:36500017-36505145	alkB, alkylation repair homolog 6 (E. coli)
SHKBP1	19:41082756-41097305	SH3KBP1 binding protein 1
ZNF226	19:44669214-44681838	zinc finger protein 226
RUVBL2	19:49497155-49519182	RuvB-like AAA ATPase 2
SYT3	19:51125233-51143092	synaptotagmin III
ITSN1	21:35014783-35261609	intersectin 1 (SH3 domain protein)
RNF215	22:30774802-30783302	ring finger protein 215
EIF4ENIF1	22:31835344-31885874	eukaryotic translation initiation factor 4E nuclear import factor 1
APOL3	22:36536370-36562225	apolipoprotein L, 3
CYTH4	22:37678494-37711389	cytohesin 4
ARAF	X:47420498-47431320	A-Raf proto-oncogene, serine/threonine kinase
HEPH	X:65382390-65487230	hephaestin
UBE4B	1:10093040-10241296	ubiquitination factor E4B
LMNA	1:156052336-156109880	lamin A/C
TRIM71	3:32859509-32933771	tripartite motif containing 71, E3 ubiquitin protein ligase
DOCK3	3:50712671-51421629	dedicator of cytokinesis 3
EPHB3	3:184279586-184300196	EPH receptor B3
MAPK10	4:86936275-87374283	mitogen-activated protein kinase 10
GRID2	4:93225549-94695706	glutamate receptor, ionotropic, delta 2
RIOK1	6:7390061-7418270	RIO kinase 1
CEP162	6:84833959-84937353	centrosomal protein 162kDa
RADIL	7:4838739-4923335	Ras association and DIL domains
CASP2	7:142985307-143004789	caspase 2, apoptosis-related cysteine peptidase
IDO2	8:39792473-39873910	indoleamine 2,3-dioxygenase 2
UBR5	8:103264501-103424917	ubiquitin protein ligase E3 component n-recognin 5
IRF2BPL	14:77490885-77495042	interferon regulatory factor 2 binding protein-like
SLC12A1	15:48498497-48596275	solute carrier family 12 (sodium/potassium/chloride transporter), member 1
RTTN	18:67671042-67872962	rotatin
AXL	19:41725103-41767672	AXL receptor tyrosine kinase
ZNF836	19:52658124-52674896	zinc finger protein 836
TGM3	20:2276612-2321725	transglutaminase 3
COL6A2	21:47518032-47552763	collagen, type VI, alpha 2
FOXP3	X:49106896-49121288	forkhead box P3
ELTD1	1:79355448-79472495	EGF, latrophilin and seven transmembrane domain containing 1
METTL11B	1:170115187-170136923	methyltransferase like 11B
HIST1H2BF	6:26199786-26200216	histone cluster 1, H2bf
CFAP58	10:106113521-106214848	cilia and flagella associated protein 58
MAP3K12	12:53874275-53893444	mitogen-activated protein kinase kinase kinase 12
HNRNPM	19:8509711-8554002	heterogeneous nuclear ribonucleoprotein M
NOL4L	20:31030861-31172875	nucleolar protein 4-like
MBTPS2	X:21857655-21903541	membrane-bound transcription factor peptidase, site 2
PHC2	1:33789223-33841194	polyhomeotic homolog 2 (Drosophila)
ZZZ3	1:78030189-78148343	zinc finger, ZZ-type containing 3
ZBTB7B	1:154975105-154991001	zinc finger and BTB domain containing 7B
SCAMP3	1:155225769-155232176	secretory carrier membrane protein 3
CDC42BPA	1:227177565-227505826	CDC42 binding protein kinase alpha (DMPK-like)
MRPS5	2:95752951-95787754	mitochondrial ribosomal protein S5
GPD2	2:157291964-157442915	glycerol-3-phosphate dehydrogenase 2 (mitochondrial)
NUP35	2:183982217-184026412	nucleoporin 35kDa
TADA3	3:9821647-9834695	transcriptional adaptor 3
PROS1	3:93591880-93692934	protein S (alpha)
SPICE1	3:113161564-113234034	spindle and centriole associated protein 1
GFM1	3:158362316-158410360	G elongation factor, mitochondrial 1
KDR	4:55944425-55991762	kinase insert domain receptor (a type III receptor tyrosine kinase)
NR2F1	5:92919042-92930315	nuclear receptor subfamily 2, group F, member 1
PCDHB14	5:140601897-140605860	protocadherin beta 14
BTN3A1	6:26402464-26415444	butyrophilin, subfamily 3, member A1
TMEM151B	6:44238479-44247182	transmembrane protein 151B
EYA4	6:133562494-133853258	EYA transcriptional coactivator and phosphatase 4
ZMIZ2	7:44788164-44809479	zinc finger, MIZ-type containing 2
HSF1	8:145515269-145538385	heat shock transcription factor 1
RNF20	9:104296130-104325626	ring finger protein 20, E3 ubiquitin protein ligase
AKNA	9:117096432-117156685	AT-hook transcription factor
FAM73B	9:131799252-131834351	family with sequence similarity 73, member B
MS4A6A	11:59939079-59952139	membrane-spanning 4-domains, subfamily A, member 6A
ADAM20	14:70989077-71001732	ADAM metallopeptidase domain 20
SAMD15	14:77843761-77857587	sterile alpha motif domain containing 15
RTL1	14:101346991-101351184	retrotransposon-like 1
OR4F15	15:102358389-102359328	olfactory receptor, family 4, subfamily F, member 15
TMEM8A	16:420775-431950	transmembrane protein 8A
KCTD13	16:29917656-29937553	potassium channel tetramerization domain containing 13
CTC1	17:8128138-8151413	CTS telomere maintenance complex component 1
MIER2	19:305574-344791	mesoderm induction early response 1, family member 2
DNM2	19:10828728-10942586	dynamin 2
HKR1	19:37825579-37855357	HKR1, GLI-Kruppel zinc finger family member
EDA	X:68835910-69259321	ectodysplasin A
ZCCHC16	X:111326252-111700473	zinc finger, CCHC domain containing 16
AGL	1:100315639-100389579	amylo-alpha-1, 6-glucosidase, 4-alpha-glucanotransferase
FASTKD1	2:170386261-170430431	FAST kinase domains 1
TMEM43	3:14166439-14185180	transmembrane protein 43
PPM1M	3:52279808-52284615	protein phosphatase, Mg2+/Mn2+ dependent, 1M
CCDC39	3:180331795-180397283	coiled-coil domain containing 39
USP38	4:144106069-144145027	ubiquitin specific peptidase 38
HSPA4	5:132387661-132440709	heat shock 70kDa protein 4
LRRC73	6:43474702-43478081	leucine rich repeat containing 73
SLC35G5	8:11188494-11189695	solute carrier family 35, member G5
WASH1	9:14510-29739	WAS protein family homolog 1
SMC5	9:72873877-72969789	structural maintenance of chromosomes 5
LZTS2	10:102756863-102767593	leucine zipper, putative tumor suppressor 2
TDRD1	10:115939028-115992063	tudor domain containing 1
OR4A15	11:55135359-55136394	olfactory receptor, family 4, subfamily A, member 15
KIAA1377	11:101785745-101871796	KIAA1377
PLCZ1	12:18836109-18890993	phospholipase C, zeta 1
AEBP2	12:19592607-19675173	AE binding protein 2
AAAS	12:53701239-53715412	achalasia, adrenocortical insufficiency, alacrimia
MIPOL1	14:37667117-38020464	mirror-image polydactyly 1
PACS2	14:105767147-105864484	phosphofurin acidic cluster sorting protein 2
DOCK6	19:11309968-11373168	dedicator of cytokinesis 6
UBE2L3	22:21903735-21978323	ubiquitin-conjugating enzyme E2L 3
ALPK1	4:113218498-113363764	alpha-kinase 1
C3orf20	3:14716605-14814543	chromosome 3 open reading frame 20
DDX60	4:169137441-169239958	DEAD (Asp-Glu-Ala-Asp) box polypeptide 60
OR5V1	6:29323006-29324054	olfactory receptor, family 5, subfamily V, member 1
SHPRH	6:146205944-146285233	SNF2 histone linker PHD RING helicase, E3 ubiquitin protein ligase
DIP2C	10:320129-735608	DIP2 disco-interacting protein 2 homolog C (Drosophila)
POLL	10:103338638-103348027	polymerase (DNA directed), lambda
TULP3	12:3000032-3050306	tubby like protein 3
PAWR	12:79985744-80084790	PRKC, apoptosis, WT1, regulator
SFSWAP	12:132195631-132284283	splicing factor, suppressor of white-apricot family
MYO16	13:109248499-109860355	myosin XVI
FOXN1	17:26850958-26865175	forkhead box N1
SUPT6H	17:26989301-27029249	suppressor of Ty 6 homolog (S. cerevisiae)
FASN	17:80036213-80056106	fatty acid synthase
CCNE1	19:30302900-30315215	cyclin E1
SMTN	22:31477281-31500610	smoothelin
TCEAL7	X:102585113-102587251	transcription elongation factor A (SII)-like 7
CDR1	X:139865424-139866723	cerebellar degeneration-related protein 1, 34kDa
TRABD2B	1:48226199-48462562	TraB domain containing 2B
DDR2	1:162602227-162750247	discoidin domain receptor tyrosine kinase 2
FBXO41	2:73481809-73496758	F-box protein 41
IL5RA	3:3108007-3152058	interleukin 5 receptor, alpha
SLC12A7	5:1050488-1112172	solute carrier family 12 (potassium/chloride transporter), member 7
MMP1	11:102660640-102668966	matrix metallopeptidase 1 (interstitial collagenase)
QPCTL	19:46195740-46207248	glutaminyl-peptide cyclotransferase-like
PPP1R7	2:242088987-242123065	protein phosphatase 1, regulatory subunit 7
FBXW2	9:123519253-123555740	F-box and WD repeat domain containing 2
SUV39H2	10:14920781-14946304	suppressor of variegation 3-9 homolog 2 (Drosophila)
USPL1	13:31191829-31233686	ubiquitin specific peptidase like 1
PIGQ	16:619967-634136	phosphatidylinositol glycan anchor biosynthesis, class Q
TIGD7	16:3348807-3355439	tigger transposable element derived 7
COPS3	17:17149937-17184617	COP9 signalosome subunit 3
PRR11	17:57232859-57284070	proline rich 11
EZH1	17:40852292-40897071	enhancer of zeste 1 polycomb repressive complex 2 subunit
CACHD1	1:64936475-65158741	cache domain containing 1
NMD3	3:160939098-160969795	NMD3 ribosome export adaptor
DTHD1	4:36283236-36346407	death domain containing 1
SNRPN	15:25068793-25223729	small nuclear ribonucleoprotein polypeptide N
TK1	17:76170159-76183285	thymidine kinase 1, soluble
CFP	X:47483611-47489704	complement factor properdin
TOR1AIP2	1:179809101-179846941	torsin A interacting protein 2
PLCD1	3:38048986-38071154	phospholipase C, delta 1
INPP4B	4:142949181-143767604	inositol polyphosphate-4-phosphatase, type II, 105kDa
COL17A1	10:105791045-105845638	collagen, type XVII, alpha 1
ITPKC	19:41223007-41246765	inositol-trisphosphate 3-kinase C
ERG	21:39739182-40033704	v-ets avian erythroblastosis virus E26 oncogene homolog
FAM102B	1:109102970-109181949	family with sequence similarity 102, member B
HCN3	1:155247217-155259639	hyperpolarization activated cyclic nucleotide-gated potassium channel 3
ABCC9	12:21950323-22089628	ATP-binding cassette, sub-family C (CFTR/MRP), member 9
OR11H12	14:19377593-19378574	olfactory receptor, family 11, subfamily H, member 12
PARD6A	16:67694850-67696681	par-6 family cell polarity regulator alpha
ANKRD24	19:4183350-4224811	ankyrin repeat domain 24
RBM42	19:36119979-36128587	RNA binding motif protein 42
ZNF382	19:37096206-37119499	zinc finger protein 382
TNR	1:175291934-175712752	tenascin R
CDON	11:125826712-125933187	cell adhesion associated, oncogene regulated
MAP2K4	17:11924134-12047148	mitogen-activated protein kinase kinase 4
PLEKHH2	2:43864438-43995126	pleckstrin homology domain containing, family H (with MyTH4 domain) member 2
EXOSC1	10:99195665-99205768	exosome component 1
PLA2G4F	15:42433331-42448839	phospholipase A2, group IVF
TRAF7	16:2205798-2228130	TNF receptor-associated factor 7, E3 ubiquitin protein ligase
ABCC6	16:16243421-16317328	ATP-binding cassette, sub-family C (CFTR/MRP), member 6
HERC2	15:28356182-28567298	HECT and RLD domain containing E3 ubiquitin protein ligase 2
SPTBN4	19:40973125-41082365	spectrin, beta, non-erythrocytic 4
FLNC	7:128470482-128499328	filamin C, gamma
PRKRIR	11:76061003-76091880	protein-kinase, interferon-inducible double stranded RNA dependent inhibitor, repressor of (P58 repressor)
DYNC1H1	14:102430864-102517135	dynein, cytoplasmic 1, heavy chain 1
NRXN2	11:64373645-64490660	neurexin 2
MAP3K1	5:56110899-56191978	mitogen-activated protein kinase kinase kinase 1, E3 ubiquitin protein ligase
FANCA	16:89803958-89883065	Fanconi anemia, complementation group A
NBEA	13:35516423-36246873	neurobeachin
LRBA	4:151185810-151936649	LPS-responsive vesicle trafficking, beach and anchor containing
CASC5	15:40886446-40954881	cancer susceptibility candidate 5
LPP	3:187871660-188608460	LIM domain containing preferred translocation partner in lipoma
PCDHB15	5:140624916-140627801	protocadherin beta 15
ASB2	14:94400498-94443076	ankyrin repeat and SOCS box containing 2
VPS13B	8:100025493-100889814	vacuolar protein sorting 13 homolog B (yeast)
FRMD4A	10:13685705-14372866	FERM domain containing 4A
DSCAML1	11:117298488-117667976	Down syndrome cell adhesion molecule like 1
DNAH3	16:20944475-21170762	dynein, axonemal, heavy chain 3
TRIP12	2:230628552-230786725	thyroid hormone receptor interactor 12
ARID1B	6:157099063-157531913	AT rich interactive domain 1B (SWI1-like)
KLHL40	3:42727010-42733938	kelch-like family member 40
PELP1	17:4574678-4607632	proline, glutamate and leucine rich protein 1
TP53BP2	1:223967594-224033674	tumor protein p53 binding protein 2
GLTSCR1	19:48111452-48206534	glioma tumor suppressor candidate region gene 1
ITPKB	1:226819390-226926876	inositol-trisphosphate 3-kinase B
PDE11A	2:178487976-178973066	phosphodiesterase 11A
ELP4	11:31531275-31806073	elongator acetyltransferase complex subunit 4
CAPRIN1	11:34073229-34124157	cell cycle associated protein 1
ARHGAP17	16:24930704-25026699	Rho GTPase activating protein 17
STAG1	3:136055998-136471245	stromal antigen 1
ZPR1	11:116649275-116658739	ZPR1 zinc finger
LRRK1	15:101459459-101610317	leucine-rich repeat kinase 1
NFE2L1	17:46125685-46138907	nuclear factor, erythroid 2-like 1
SON	21:34915343-34949820	SON DNA binding protein
EFCAB5	17:28256873-28435470	EF-hand calcium binding domain 5
STK11	19:1205797-1228434	serine/threonine kinase 11
PDZRN3	3:73431651-73674072	PDZ domain containing ring finger 3
TUT1	11:62342516-62359109	terminal uridylyl transferase 1, U6 snRNA-specific
TP53BP1	15:43699411-43802707	tumor protein p53 binding protein 1
SIRT7	17:79869814-79876058	sirtuin 7
ZNF395	8:28203101-28243977	zinc finger protein 395
BEND3	6:107386384-107435636	BEN domain containing 3
TIMM44	19:7991602-8008708	translocase of inner mitochondrial membrane 44 homolog (yeast)
ABCF3	3:183903862-183911795	ATP-binding cassette, sub-family F (GCN20), member 3
IGFN1	1:201159952-201198080	immunoglobulin-like and fibronectin type III domain containing 1
NBAS	2:15307031-15701472	neuroblastoma amplified sequence
ASCC3	6:100956070-101329248	activating signal cointegrator 1 complex subunit 3
ABCB1	7:87133178-87342639	ATP-binding cassette, sub-family B (MDR/TAP), member 1
KIF19	17:72322350-72351959	kinesin family member 19
JAG1	20:10618331-10654694	jagged 1
MAGEB1	X:30261847-30270155	melanoma antigen family B, 1
UBE2J2	1:1189291-1209234	ubiquitin-conjugating enzyme E2, J2
TTLL4	2:219575567-219620138	tubulin tyrosine ligase-like family, member 4
PPP1R10	6:30568176-30585084	protein phosphatase 1, regulatory subunit 10
SASH1	6:148663728-148873184	SAM and SH3 domain containing 1
COL15A1	9:101705994-101833074	collagen, type XV, alpha 1
ST14	11:130029681-130080257	suppression of tumorigenicity 14 (colon carcinoma)
TIMELESS	12:56810156-56843200	timeless circadian clock
MBD6	12:57916658-57923931	methyl-CpG binding domain protein 6
RTEL1	20:62289162-62327606	regulator of telomere elongation helicase 1
ITIH6	X:54775331-54824673	inter-alpha-trypsin inhibitor heavy chain family, member 6
NAV2	11:19372270-20143147	neuron navigator 2
TNRC18	7:5346422-5463177	trinucleotide repeat containing 18
SBNO1	12:123773655-123834988	strawberry notch homolog 1 (Drosophila)
PCNXL3	11:65383782-65404910	pecanex-like 3 (Drosophila)
PIK3C2A	11:17108123-17191354	phosphatidylinositol-4-phosphate 3-kinase, catalytic subunit type 2 alpha
EIF4E	4:99799606-99851786	eukaryotic translation initiation factor 4E
KNDC1	10:134973970-135039916	kinase non-catalytic C-lobe domain (KIND) containing 1
ZNF91	19:23540497-23578362	zinc finger protein 91
ZNF470	19:57078889-57094262	zinc finger protein 470
CCDC88C	14:91737666-91884188	coiled-coil domain containing 88C
WIZ	19:15532317-15560762	widely interspaced zinc finger motifs
NR1I2	3:119499330-119537332	nuclear receptor subfamily 1, group I, member 2
ARHGEF10	8:1772148-1906807	Rho guanine nucleotide exchange factor (GEF) 10
DNAH7	2:196602426-196933536	dynein, axonemal, heavy chain 7
TGFBR2	3:30647993-30735633	transforming growth factor, beta receptor II (70/80kDa)
PTPN23	3:47422490-47454931	protein tyrosine phosphatase, non-receptor type 23
MYO10	5:16662015-16936385	myosin X
INTS1	7:1509912-1544018	integrator complex subunit 1
MLXIPL	7:73007523-73038870	MLX interacting protein-like
IGHMBP2	11:68671318-68708069	immunoglobulin mu binding protein 2
KIAA0100	17:26941457-26972177	KIAA0100
NLRP2	19:55476651-55512510	NLR family, pyrin domain containing 2
MIA3	1:222791443-222841354	melanoma inhibitory activity family, member 3
SIPA1L1	14:71996028-72207946	signal-induced proliferation-associated 1 like 1
SPEN	1:16174358-16266950	spen family transcriptional repressor
POLQ	3:121150272-121264853	polymerase (DNA directed), theta
COL4A2	13:110959630-111165373	collagen, type IV, alpha 2
CLEC16A	16:11038344-11276046	C-type lectin domain family 16, member A
FAM160B2	8:21946713-21961891	family with sequence similarity 160, member B2
RB1CC1	8:53535017-53627026	RB1-inducible coiled-coil 1
MYPN	10:69865873-69971773	myopalladin
KLHL4	X:86772714-86925050	kelch-like family member 4
PKDREJ	22:46651559-46659219	polycystin (PKD) family receptor for egg jelly
JAKMIP1	4:6027925-6202318	janus kinase and microtubule interacting protein 1
MICAL2	11:12132122-12285337	microtubule associated monooxygenase, calponin and LIM domain containing 2
IRF1	5:131817300-131826465	interferon regulatory factor 1
DEF8	16:90015138-90034468	differentially expressed in FDCP 8 homolog (mouse)
PRKCSH	19:11546077-11561782	protein kinase C substrate 80K-H
ARID1A	1:27022521-27108601	AT rich interactive domain 1A (SWI-like)
GON4L	1:155719448-155829191	gon-4-like (C. elegans)
HEATR5B	2:37208152-37311485	HEAT repeat containing 5B
PLEKHG3	14:65171192-65211060	pleckstrin homology domain containing, family G (with RhoGef domain) member 3
KIAA1328	18:34409079-34805288	KIAA1328
TLE2	19:2997635-3047633	transducin-like enhancer of split 2
SLC45A3	1:205626980-205649630	solute carrier family 45, member 3
CHD6	20:40030742-40247133	chromodomain helicase DNA binding protein 6
BTAF1	10:93683735-93790080	BTAF1 RNA polymerase II, B-TFIID transcription factor-associated, 170kDa
TENM2	5:166711842-167691162	teneurin transmembrane protein 2
ARHGEF12	11:120207617-120360645	Rho guanine nucleotide exchange factor (GEF) 12
INF2	14:105155942-105185947	inverted formin, FH2 and WH2 domain containing
MAG	19:35782988-35804709	myelin associated glycoprotein
ZC3H6	2:113033177-113097640	zinc finger CCCH-type containing 6
GCNT2	6:10521567-10629601	glucosaminyl (N-acetyl) transferase 2, I-branching enzyme (I blood group)
ZNF682	19:20115226-20150277	zinc finger protein 682
LOC100506422	9:26066672-26118406	putative deoxyuridine 5'-triphosphate nucleotidohydrolase-like protein FLJ16323
FBLIM1	1:16085254-16113084	filamin binding LIM protein 1
PLEC	8:144989314-145050913	plectin
OBSCN	1:228395830-228566575	obscurin, cytoskeletal calmodulin and titin-interacting RhoGEF
LTBP1	2:33172368-33624575	latent transforming growth factor beta binding protein 1
PLXNB2	22:50713407-50746001	plexin B2
NACAD	7:45120035-45128493	NAC alpha domain containing
SZT2	1:43855555-43919918	seizure threshold 2 homolog (mouse)
CROCC	1:17248444-17299474	ciliary rootlet coiled-coil, rootletin
SYNE2	14:64319682-64693167	spectrin repeat containing, nuclear envelope 2
SRCAP	16:30710461-30751450	Snf2-related CREBBP activator protein
TRANK1	3:36868307-36986548	tetratricopeptide repeat and ankyrin repeat containing 1
CDH23	10:73156690-73575704	cadherin-related 23
PKD1	16:2138710-2185899	polycystic kidney disease 1 (autosomal dominant)
ATG2A	11:64662003-64684722	autophagy related 2A
ZNF236	18:74536115-74682682	zinc finger protein 236
HMCN1	1:185703682-186160085	hemicentin 1
FAM3A	X:153734489-153744566	family with sequence similarity 3, member A
PRRC2A	6:31588449-31605554	proline-rich coiled-coil 2A
ITGAE	17:3617918-3704537	integrin, alpha E (antigen CD103, human mucosal lymphocyte antigen 1; alpha polypeptide)
GPR98	5:89854616-90460033	G protein-coupled receptor 98
MUC5B	11:1244294-1283406	mucin 5B, oligomeric mucus/gel-forming
BAZ2A	12:56989379-57030163	bromodomain adjacent to zinc finger domain, 2A
HERC1	15:63900816-64126147	HECT and RLD domain containing E3 ubiquitin protein ligase family member 1
ABCA3	16:2325878-2390747	ATP-binding cassette, sub-family A (ABC1), member 3
NBPF12	1:146373856-146467639	neuroblastoma breakpoint family, member 12
SPTAN1	9:131314836-131395944	spectrin, alpha, non-erythrocytic 1
KIAA1217	10:23983674-24836777	KIAA1217
MYO18A	17:27400527-27507407	myosin XVIIIA
ABCA13	7:48211056-48687091	ATP-binding cassette, sub-family A (ABC1), member 13
TRIOBP	22:38092994-38172563	TRIO and F-actin binding protein
WDR81	17:1619816-1641893	WD repeat domain 81
PCNT	21:47744035-47865682	pericentrin
ZFHX4	8:77593514-77779521	zinc finger homeobox 4
LRP1	12:57522281-57607125	low density lipoprotein receptor-related protein 1
PIK3CA	3:178866310-178952497	phosphatidylinositol-4,5-bisphosphate 3-kinase, catalytic subunit alpha
