# Supplementary material for: A Fifteen‐Gene Classifier to Predict Neoadjuvant Chemotherapy Responses in Patients with Stage IB to IIB Squamous Cervical Cancer
Source: Adv Sci (Weinh). 2021 Mar 18;8(10):2001978. doi: 10.1002/advs.202001978 (PMC8132153; doi:10.1002/advs.202001978)
Supplement: Supplementary file 6 — Supporting Table 8 [file ADVS-8-2001978-s006.xlsx]

## Sheet: Sheet1
	ONTOLOGY	ID	Description	GeneRatio	BgRatio	pvalue	p.adjust	qvalue	geneID	Count
GO:0016570	BP	GO:0016570	histone modification	36/643	420/17913	1.36e-06	0.00569163	0.00546451	RLF/HDAC11/TADA2B/AKAP8L/KMT2B/PRKD2/RSF1/CTCFL/TAF10/NCOA3/RTF1/OGT/PHF10/KPNA7/TAF5/PRDM7/SATB1/EHMT1/PRMT7/RUVBL2/LMNA/UBR5/FOXP3/MAP3K12/ZBTB7B/TADA3/RNF20/MIER2/SUPT6H/SUV39H2/EZH1/TRIP12/SIRT7/BEND3/SRCAP/BAZ2A	36
GO:0016569	BP	GO:0016569	covalent chromatin modification	36/643	433/17913	2.75e-06	0.00569163	0.00546451	RLF/HDAC11/TADA2B/AKAP8L/KMT2B/PRKD2/RSF1/CTCFL/TAF10/NCOA3/RTF1/OGT/PHF10/KPNA7/TAF5/PRDM7/SATB1/EHMT1/PRMT7/RUVBL2/LMNA/UBR5/FOXP3/MAP3K12/ZBTB7B/TADA3/RNF20/MIER2/SUPT6H/SUV39H2/EZH1/TRIP12/SIRT7/BEND3/SRCAP/BAZ2A	36
GO:0051056	BP	GO:0051056	regulation of small GTPase mediated signal transduction	29/643	316/17913	3.86e-06	0.00569163	0.00546451	GBF1/ABL2/RACGAP1/ARHGAP5/BCR/TIAM2/CBL/SYNPO2L/ECT2/MET/OGT/RGL2/INPP5B/ARHGAP8/ARHGEF33/KRAS/RDX/ITSN1/CYTH4/KCTD13/DNM2/CDON/ITPKB/ARHGAP17/ARHGEF10/SIPA1L1/PLEKHG3/ARHGEF12/OBSCN	29
GO:0004386	MF	GO:0004386	helicase activity	17/635	128/16969	5.74e-06	0.00346655	0.00325861	DNA2/TDRD12/DDX19B/RECQL5/EIF4A2/DDX17/DICER1/RUVBL2/DDX60/SHPRH/ASCC3/RTEL1/NAV2/IGHMBP2/CHD6/BTAF1/SRCAP	17
GO:0043414	BP	GO:0043414	macromolecule methylation	26/643	276/17913	7.61e-06	0.00842075	0.00808472	RLF/KMT2B/PCIF1/GATAD2A/CTCFL/TDRD12/METTL3/RTF1/OGT/KPNA7/GSPT1/PRDM7/SATB1/EHMT1/PRMT7/RNMT/LMNA/METTL11B/RNF20/TDRD1/SUPT6H/SUV39H2/EZH1/BEND3/BAZ2A/PIK3CA	26
GO:0046578	BP	GO:0046578	regulation of Ras protein signal transduction	22/643	215/17913	1.04e-05	0.00917545	0.0088093	GBF1/ABL2/BCR/TIAM2/CBL/SYNPO2L/ECT2/MET/OGT/RGL2/ARHGEF33/KRAS/RDX/ITSN1/CYTH4/KCTD13/DNM2/ITPKB/ARHGEF10/PLEKHG3/ARHGEF12/OBSCN	22
GO:0005085	MF	GO:0005085	guanyl-nucleotide exchange factor activity	21/635	196/16969	1.5e-05	0.00346655	0.00325861	DOCK4/SBF1/GBF1/BCR/DOCK2/TIAM2/ECT2/DENND2C/FNIP1/RGL2/ARHGEF33/ITSN1/CYTH4/DOCK3/DOCK6/HERC2/ARHGEF10/PLEKHG3/ARHGEF12/OBSCN/HERC1	21
GO:0005089	MF	GO:0005089	Rho guanyl-nucleotide exchange factor activity	12/635	73/16969	1.55e-05	0.00346655	0.00325861	BCR/DOCK2/TIAM2/ECT2/RGL2/ARHGEF33/ITSN1/DOCK3/ARHGEF10/PLEKHG3/ARHGEF12/OBSCN	12
GO:0016571	BP	GO:0016571	histone methylation	16/643	130/17913	1.72e-05	0.0126559	0.0121509	RLF/KMT2B/CTCFL/RTF1/OGT/KPNA7/PRDM7/SATB1/EHMT1/PRMT7/LMNA/RNF20/SUPT6H/SUV39H2/EZH1/BEND3	16
GO:0007264	BP	GO:0007264	small GTPase mediated signal transduction	35/643	465/17913	3.2e-05	0.0153636	0.0147505	DOCK4/GBF1/ABL2/RACGAP1/ARHGAP5/BCR/DOCK2/TIAM2/CBL/SYNPO2L/ECT2/DBNL/MET/OGT/RGL2/INPP5B/ARHGAP8/ARHGEF33/KRAS/RDX/ITSN1/CYTH4/DOCK3/KCTD13/DNM2/DOCK6/CDON/ITPKB/ARHGAP17/KNDC1/ARHGEF10/SIPA1L1/PLEKHG3/ARHGEF12/OBSCN	35
GO:0017048	MF	GO:0017048	Rho GTPase binding	17/635	146/16969	3.32e-05	0.00558996	0.00525466	DOCK4/BCR/DOCK2/TIAM2/ECT2/RGL2/ARHGEF33/ITSN1/DOCK3/KCTD13/PARD6A/ARHGEF10/PLEKHG3/ARHGEF12/INF2/OBSCN/TRIOBP	17
GO:0032259	BP	GO:0032259	methylation	28/643	336/17913	3.35e-05	0.0153636	0.0147505	RLF/KMT2B/PCIF1/GATAD2A/PRDM8/CTCFL/TDRD12/METTL3/RTF1/OGT/KPNA7/GSPT1/PRDM7/SATB1/EHMT1/COMTD1/PRMT7/RNMT/LMNA/METTL11B/RNF20/TDRD1/SUPT6H/SUV39H2/EZH1/BEND3/BAZ2A/PIK3CA	28
GO:0031056	BP	GO:0031056	regulation of histone modification	16/643	138/17913	3.63e-05	0.0153636	0.0147505	AKAP8L/KMT2B/PRKD2/CTCFL/RTF1/OGT/KPNA7/RUVBL2/LMNA/UBR5/FOXP3/ZBTB7B/TADA3/RNF20/SUPT6H/TRIP12	16
GO:0006479	BP	GO:0006479	protein methylation	18/643	169/17913	3.82e-05	0.0153636	0.0147505	RLF/KMT2B/CTCFL/RTF1/OGT/KPNA7/GSPT1/PRDM7/SATB1/EHMT1/PRMT7/LMNA/METTL11B/RNF20/SUPT6H/SUV39H2/EZH1/BEND3	18
GO:0008213	BP	GO:0008213	protein alkylation	18/643	169/17913	3.82e-05	0.0153636	0.0147505	RLF/KMT2B/CTCFL/RTF1/OGT/KPNA7/GSPT1/PRDM7/SATB1/EHMT1/PRMT7/LMNA/METTL11B/RNF20/SUPT6H/SUV39H2/EZH1/BEND3	18
GO:0070734	BP	GO:0070734	histone H3-K27 methylation	6/643	20/17913	5.26e-05	0.0194122	0.0186376	OGT/KPNA7/EHMT1/SUPT6H/EZH1/BEND3	6
GO:0043548	MF	GO:0043548	phosphatidylinositol 3-kinase binding	7/635	28/16969	5.92e-05	0.00743885	0.00699265	FAM83B/CBL/LCK/IRS1/TYRO3/AXL/DNM2	7
GO:0030506	MF	GO:0030506	ankyrin binding	6/635	20/16969	6.63e-05	0.00743885	0.00699265	CACNA1D/KCNQ2/SPTBN4/FLNC/PLEC/OBSCN	6
GO:0018205	BP	GO:0018205	peptidyl-lysine modification	29/643	376/17913	9.82e-05	0.0334165	0.032083	POM121/RLF/TADA2B/KMT2B/RNF113A/RSF1/CTCFL/TAF10/NCOA3/RTF1/OGT/PHF10/KPNA7/TAF5/UBA2/PRDM7/EHMT1/RUVBL2/LMNA/FOXP3/NUP35/TADA3/AAAS/SUPT6H/SUV39H2/USPL1/EZH1/BEND3/SRCAP	29
GO:0043194	CC	GO:0043194	axon initial segment	5/658	15/18678	0.000119589	0.0349231	0.0313931	TRIM46/KCNQ2/CNGA3/SCN8A/SPTBN4	5
GO:0019199	MF	GO:0019199	transmembrane receptor protein kinase activity	10/635	65/16969	0.000140017	0.0132958	0.0124983	EPHB6/ALK/MST1R/NRP2/TYRO3/EPHB3/KDR/DDR2/TGFBR2/LTBP1	10
GO:0034968	BP	GO:0034968	histone lysine methylation	13/643	109/17913	0.000143808	0.0454535	0.0436397	RLF/KMT2B/CTCFL/RTF1/OGT/KPNA7/PRDM7/EHMT1/LMNA/SUPT6H/SUV39H2/EZH1/BEND3	13
GO:0033267	CC	GO:0033267	axon part	27/658	354/18678	0.000150806	0.0349231	0.0313931	SHANK2/GPM6A/EXOC3/TRIM46/ROBO2/TIAM2/CRTAC1/CBL/APP/KCNQ2/SYP/CNGA3/DICER1/KATNB1/SCN8A/FLRT3/AP3D1/ITSN1/MAP3K12/DNM2/HCN3/SPTBN4/ZPR1/IGHMBP2/TENM2/MAG/LRP1	27
GO:0004713	MF	GO:0004713	protein tyrosine kinase activity	14/635	120/16969	0.000158048	0.0132958	0.0124983	EPHB6/ALK/ABL2/MST1R/LCK/NRP2/SRMS/MET/TYRO3/EPHB3/AXL/KDR/DDR2/MAP2K4	14
GO:0003779	MF	GO:0003779	actin binding	28/635	361/16969	0.000230956	0.0164027	0.0154188	HIP1R/FLII/MYO7A/XIRP1/EVL/EZR/TNS1/ABL2/DBNL/FMN2/RDX/PAWR/MYO16/SMTN/PLEKHH2/SPTBN4/FLNC/MYO10/MYPN/KLHL4/MICAL2/INF2/PLEC/CROCC/SYNE2/SPTAN1/MYO18A/TRIOBP	28
GO:0005088	MF	GO:0005088	Ras guanyl-nucleotide exchange factor activity	14/635	125/16969	0.000243724	0.0164027	0.0154188	SBF1/BCR/DOCK2/TIAM2/ECT2/DENND2C/RGL2/ARHGEF33/ITSN1/DOCK3/ARHGEF10/PLEKHG3/ARHGEF12/OBSCN	14
GO:0030426	CC	GO:0030426	growth cone	16/658	166/18678	0.000263436	0.0349231	0.0313931	SHANK2/GPM6A/EXOC3/TIAM2/CRTAC1/CBL/APP/DICER1/KATNB1/FLRT3/MAP3K12/DNM2/ZPR1/IGHMBP2/TENM2/LRP1	16
GO:0016607	CC	GO:0016607	nuclear speck	28/658	386/18678	0.000263696	0.0349231	0.0313931	UNC45A/AKAP8L/ARL6IP4/RBM39/ATXN2L/RBM25/RNF113A/SAP130/SREK1/GATAD2A/BMP2K/SYNPO2L/TERT/METTL3/U2AF1/DDX17/SMC6/PRPF40A/NUGGC/EIF4ENIF1/LMNA/SMC5/ITPKC/TRIP12/SON/TUT1/ASCC3/BAZ2A	28
GO:0030427	CC	GO:0030427	site of polarized growth	16/658	169/18678	0.000322764	0.0349231	0.0313931	SHANK2/GPM6A/EXOC3/TIAM2/CRTAC1/CBL/APP/DICER1/KATNB1/FLRT3/MAP3K12/DNM2/ZPR1/IGHMBP2/TENM2/LRP1	16
GO:0004714	MF	GO:0004714	transmembrane receptor protein tyrosine kinase activity	8/635	49/16969	0.000427124	0.025582	0.0240476	EPHB6/ALK/MST1R/NRP2/TYRO3/EPHB3/KDR/DDR2	8
GO:0005547	MF	GO:0005547	phosphatidylinositol-3,4,5-trisphosphate binding	7/635	38/16969	0.000456143	0.025582	0.0240476	HIP1R/GBF1/RACGAP1/OGT/FCHSD2/MYO10/OBSCN	7
GO:0030055	CC	GO:0030055	cell-substrate junction	28/658	404/18678	0.000546314	0.0492593	0.0442802	FAT1/FLII/XIRP1/ARMC5/EVL/EZR/TNS1/VIM/CBL/MCAM/KRAS/YWHAB/FLRT3/PDLIM7/RDX/RPS2/ALKBH6/DNM2/DDR2/COL17A1/FLNC/LPP/TLE2/FBLIM1/PLEC/SYNE2/TRIOBP/LRP1	28
GO:0042623	MF	GO:0042623	ATPase activity, coupled	19/635	218/16969	0.000564521	0.0292248	0.0274718	DNA2/MYO7A/PEX6/ATP1A2/ATP2A1/EIF4A2/DDX17/ABCD1/KATNB1/RUVBL2/DYNC1H1/ASCC3/ABCB1/KIF19/RTEL1/MYO10/IGHMBP2/POLQ/CHD6	19
NOTE: BP: biological process; MF: molecular function; CC: cellular component
