# Supplementary material for: A Fifteen‐Gene Classifier to Predict Neoadjuvant Chemotherapy Responses in Patients with Stage IB to IIB Squamous Cervical Cancer
Source: Adv Sci (Weinh). 2021 Mar 18;8(10):2001978. doi: 10.1002/advs.202001978 (PMC8132153; doi:10.1002/advs.202001978)
Supplement: Supplementary file 7 — Supporting Table 9 [file ADVS-8-2001978-s005.xlsx]

## Sheet: all_286_genes
Gene	baseMean	log2FoldChange	lfcSE	stat	pvalue	padj
POM121	1005.14	2.5335	0.913134	2.77451	0.0055285	0.0260775
GJA3	7306.56	1.36163	0.57657	2.36161	0.0181956	0.0692939
LY6D	15688.9	1.01022	0.295257	3.4215	0.00062277	0.0045983
ELTD1	4165.26	2.91279	0.882381	3.30105	0.000963222	0.00647059
SAMD9L	3807.47	1.54406	0.803094	1.92264	0.0545253	0.148458
TRIM33	2397.68	2.85094	0.777518	3.66672	0.000245684	0.00246814
POLL	2.37384	4.27695	3.69311	1.15809	0.246827	0.417266
FMN2	3725.8	3.48568	0.844893	4.12558	3.7e-05	0.00041951
SEC23B	15596.1	3.72062	0.997692	3.72922	0.000192071	0.0020472
ANKRD24	63.6745	9.09615	2.12063	4.28935	1.79e-05	0.000224057
GON4L	58.0232	6.46238	2.01385	3.20897	0.00133209	0.00948443
DDN	296.282	0.751069	1.42778	0.526041	0.59886	0.738748
SBK1	71.833	9.20152	2.99138	3.07601	0.00209793	0.013532
UGGT1	8829.31	2.23	0.5367	4.15501	3.25e-05	0.000451244
DICER1	15819.7	2.85655	0.856178	3.33639	0.000848729	0.00591005
TMEM151B	1413.94	2.73343	0.838776	3.25883	0.00111873	0.00821656
ZNF395	73.6225	9.30585	2.05958	4.51833	6.23e-06	8.54e-05
SEMA4C	7235.82	2.42505	0.374652	6.4728	9.62e-11	3.51e-09
PCIF1	29.0046	4.42632	2.02638	2.18435	0.0289365	0.0900169
ZNF264	4252.61	1.19896	0.494047	2.42682	0.0152319	0.0607699
CTC1	4068.15	3.74462	0.757418	4.94393	7.66e-07	1.38e-05
ANKRD62	4581.41	1.42834	0.558652	2.55676	0.0105653	0.0457131
KCNH3	2144.85	14.1018	1.36565	10.3261	5.37e-25	1.88e-22
SZT2	25633.7	1.69281	0.466701	3.62718	0.000286532	0.00273712
EHMT1	1723.46	3.25843	1.19658	2.72313	0.00646676	0.0320224
TOR1AIP2	23742.9	2.1005	0.339195	6.19259	5.92e-10	2.72e-08
ALDH16A1	727.948	8.54459	1.10682	7.71997	1.16e-14	8.84e-13
PRMT7	1953.8	3.94996	0.846823	4.66444	3.09e-06	4.69e-05
ZNF132	6.52807	5.73978	3.68355	1.55822	0.119181	0.260086
ZMIZ2	1583.54	2.23535	1.05998	2.10885	0.0349575	0.102538
FEM1B	715.389	2.93074	0.873762	3.35416	0.000796055	0.00288206
HHIPL1	7423.08	1.27102	0.381311	3.33328	0.00085828	0.00595237
AKAP8L	10.1656	19.7789	3.68159	5.37237	7.77e-08	2.19e-06
POLR2B	3813.46	2.21671	0.560849	3.95241	7.74e-05	0.000959125
RBM39	558.846	2.90153	0.675322	4.29652	1.73e-05	9.4e-05
STK11	33519.4	1.39844	0.290602	4.81223	1.49e-06	3.18e-05
PACS2	4432.53	2.72377	0.764429	3.56315	0.000366436	0.0030466
ADAM20	165.659	2.01874	0.483907	4.17176	3.02e-05	0.000151852
TENM4	470.967	11.9146	2.02593	5.88104	4.08e-09	1.58e-07
XAB2	869.301	1.56609	0.96368	1.62512	0.104137	0.238574
SAMD15	12438.2	3.13238	0.861973	3.63397	0.000279093	0.0027103
UBR5	6131.29	15.6171	1.35538	11.5223	1.02e-30	8.9e-28
ZNF367	53.237	8.76931	3.18812	2.75062	0.0059482	0.0302708
ABCA13	2095.64	2.02561	0.599606	3.37824	0.000729502	0.00518521
IL5RA	313.819	11.3289	1.54291	7.34255	2.1e-13	1.22e-11
NPIPB5	1875.54	2.33037	0.638702	3.6486	0.00026367	0.00260393
PDE11A	2805.83	0.580882	0.50552	1.14908	0.250523	0.419458
TUT1	15366.8	2.45071	0.599989	4.08459	4.42e-05	0.000598305
ARHGEF12	15075.1	3.09459	0.403365	7.67193	1.69e-14	1.18e-12
INPP4B	3504.12	2.50268	0.894345	2.79833	0.00513671	0.0268831
TRIM71	119.846	10.0087	1.7946	5.57711	2.45e-08	5.82e-07
SATB1	940.903	1.24402	0.939538	1.32408	0.185478	0.356517
CRTAC1	1298.35	13.3776	1.48212	9.02603	1.78e-19	2.22e-17
SPRYD3	6544	1.00861	0.638606	1.57939	0.114246	0.250883
MTMR9	6037.05	1.72804	0.485258	3.56107	0.000369344	0.00331076
LY9	170.502	10.5173	1.63776	6.42172	1.35e-10	4.71e-09
ASB2	230.558	2.22499	0.876969	2.53713	0.0111765	0.045048
MID2	4662.53	2.14656	1.28302	1.67305	0.0943166	0.221593
MTX3	7450.5	1.15174	0.509107	2.26227	0.0236808	0.0787674
ROBO2	5687.29	1.94086	0.593661	3.26931	0.00107811	0.00704889
CASP2	1551.37	0.8694	0.854207	1.01779	0.308779	0.481057
NFE2L1	4823.38	1.75432	0.633604	2.76879	0.00562652	0.0264061
ARAF	1153.86	0.591493	0.637141	0.928356	0.353223	0.521481
HERC1	3364.8	2.01938	0.288659	6.99573	2.64e-12	1.1e-10
MLXIPL	14895.6	2.66827	0.466539	5.71928	1.07e-08	2.74e-07
LRRC73	5588.82	1.92924	0.7788	2.47719	0.013242	0.0540819
ARMC5	8.53891	6.19501	3.68243	1.68231	0.0925079	NA
NLRP2	3610.95	1.23416	0.21045	5.86438	4.51e-09	7.06e-08
ATXN2L	29122.7	1.69215	0.348941	4.84939	1.24e-06	2.71e-05
ABCC9	1614.96	1.66208	0.595142	2.79274	0.00522631	0.0271893
SNRPN	999.032	12.9995	1.47947	8.78656	1.54e-18	1.5e-16
SLCO5A1	1393.99	12.5181	1.37978	9.07255	1.16e-19	1.69e-17
EIF4E	43.8192	8.55714	3.12195	2.74096	0.00612598	0.0283904
PTGS2	7573.28	2.52578	0.446721	5.65404	1.57e-08	5.37e-07
SIRT7	3664.25	3.76508	1.19945	3.13899	0.00169529	0.0114859
CBL	100.746	9.75825	1.93173	5.05157	4.38e-07	8.43e-06
MAGIX	7067.51	2.31668	1.02692	2.25595	0.0240735	0.0858785
SUPT20HL2	4437.49	3.26187	0.850293	3.83617	0.00012497	0.00122327
PKDREJ	5170.8	2.17038	0.30303	7.16227	7.94e-13	3.49e-11
ABL2	24.6557	6.68802	3.24801	2.05912	0.0394831	0.1198
KNDC1	17199.9	2.54177	0.4341	5.85527	4.76e-09	1.29e-07
KLHL4	3.54784	4.86246	3.68811	1.31842	0.187364	0.357486
OR4D10	1393.01	2.65088	1.07181	2.47328	0.0133879	0.0544232
MTPAP	16224.2	3.08137	0.831223	3.70703	0.000209703	0.00217923
CLCA4	25.0832	7.75163	3.67957	2.10667	0.0351466	0.102916
GPD2	293.6	4.11666	1.93172	2.13109	0.033082	0.10495
PLCZ1	3232.89	1.1808	0.676587	1.74523	0.0809454	0.199005
FAM73B	1245.7	13.3178	1.41589	9.40599	5.15e-21	9.01e-19
ITPKC	743.002	3.4954	1.2211	2.86251	0.00420306	0.0206892
DOCK3	15472.5	2.02355	0.567266	3.56721	0.000360808	0.00329734
ATG2A	10553.9	1.81093	0.457412	3.95907	7.52e-05	0.000790746
ZNF701	2717.06	3.38217	0.61119	5.53375	3.13e-08	9.96e-07
CHST2	31.1111	7.99453	3.67924	2.17288	0.0297897	0.0991856
ITSN1	3281.49	3.11884	0.798954	3.90365	9.48e-05	0.00114226
AEBP2	2788.85	3.3542	1.02778	3.26353	0.00110033	0.00716679
ECT2	3524.43	3.2478	0.985217	3.29653	0.000978882	0.0074395
HEATR5B	2491.33	1.65859	0.94078	1.763	0.0779007	0.181603
ABCA3	4465.79	1.60402	0.661181	2.42599	0.0152667	0.0607699
FAM3A	23106.3	4.7691	0.44385	10.7448	6.27e-27	1.79e-24
VPS13B	5754.43	2.30981	0.617286	3.74188	0.000182652	0.00198308
OTX1	7032.79	3.39675	1.1284	3.01025	0.00261036	0.015812
MIA3	24418.7	2.75641	0.627325	4.39391	1.11e-05	0.000185339
PLXNB1	35.8936	8.20069	3.49697	2.34509	0.0190227	0.0712027
TNS1	7348.84	2.2465	0.390286	5.75604	8.61e-09	2.28e-07
TRIOBP	27763.6	1.3657	0.466263	2.92903	0.00340021	0.0174388
PARP14	2251.25	0.745608	0.575479	1.29563	0.195103	0.365135
EPHB3	3773.77	0.95826	0.669083	1.4322	0.152087	0.310207
TMPRSS9	182.246	10.6137	1.67023	6.35462	2.09e-10	6.75e-09
FAM57A	191.302	2.47735	1.28577	1.92674	0.0540125	0.147752
SCN8A	5114.57	3.46507	0.824766	4.20128	2.65e-05	0.000374138
ZNF236	2978.89	1.4953	0.791243	1.88982	0.0587827	0.155921
HDAC11	5644.02	2.91442	0.686201	4.24718	2.16e-05	0.00026678
FAM160B2	14880.7	7.05353	0.742072	9.50518	2e-21	3.88e-19
RTL1	3.26403	4.73783	3.68901	1.28431	0.199033	0.366994
SASH1	15382.7	2.47395	0.694981	3.55973	0.00037123	0.00331076
MICA	2004.58	1.61637	0.812621	1.98908	0.0466918	0.134682
HK2	3134.84	1.0375	0.271458	3.82194	0.000132404	0.000593764
WIPF2	6363.67	2.66296	0.958353	2.77869	0.00545792	0.0283099
EZR	619.302	11.3474	1.47752	7.68003	1.59e-14	1.16e-12
HKR1	10503.6	2.39936	0.654295	3.6671	0.000245319	0.00246814
PPM1M	16710	2.88917	0.631907	4.57214	4.83e-06	6.95e-05
DCLK2	10033.3	2.36223	0.702952	3.36045	0.000778166	0.00629738
ZIM2	12632.8	1.30596	0.311114	4.1977	2.7e-05	0.000314208
ATP2A3	49.9883	8.67873	3.33618	2.6014	0.00928446	0.0415967
C3orf20	2350.84	1.57265	0.652384	2.41063	0.015925	0.0591748
XIRP1	3672.65	1.65674	0.838894	1.9749	0.048279	0.137819
KRT79	21158.2	2.38088	0.552438	4.30978	1.63e-05	0.000256247
SFSWAP	897.336	1.52876	0.780992	1.95746	0.0502933	0.142024
MAP4K1	2183.78	1.54135	0.567243	2.71727	0.00658233	0.0324456
ALK	15391.1	0.576286	0.415718	1.38624	0.165673	0.329086
POLQ	11534	1.72777	0.428471	4.03241	5.52e-05	0.000714846
PLCH1	104.6	8.84844	1.78118	4.96775	6.77e-07	1.25e-05
TP53BP1	2316.79	2.12087	0.794668	2.66888	0.0076105	0.0363474
MIER2	4288.92	1.75782	0.64431	2.72821	0.00636787	0.0316222
DSCAML1	381.41	10.6479	1.63786	6.50112	7.97e-11	4.35e-09
DAPK1	10838.9	2.23574	0.285336	7.83547	4.67e-15	2.5e-13
GPM6A	7617.45	3.81736	0.804204	4.74676	2.07e-06	3.37e-05
CDR1	43101.2	2.5571	0.46863	5.45655	4.85e-08	1.41e-06
BCAN	463.185	2.2351	0.953539	2.34401	0.0190778	0.0712563
DCAF8	5082.16	3.45135	0.458906	7.52081	5.44e-14	2.66e-12
TP53BP2	1354.05	2.71567	0.781338	3.47566	0.000509589	0.00192273
TDRD7	4369.04	1.34445	0.657466	2.0449	0.040865	0.122735
TRIM46	2100.25	2.20839	0.772934	2.85716	0.00427454	0.0229905
BCL9L	38458.8	2.71156	0.614636	4.41164	1.03e-05	0.00017243
ABCB1	773.243	12.6298	1.54493	8.17501	2.96e-16	2.35e-14
SCAMP3	34.3698	9.98764	4.33215	2.30547	0.0211403	0.0523354
MIDN	683.634	1.85177	1.11578	1.65962	0.0969903	0.226052
PDZRN3	5595.52	15.4852	1.40365	11.0321	2.68e-28	1.17e-25
KRT20	17.3104	7.21758	3.68023	1.96118	0.0498585	0.132415
ATP2A1	12618.8	2.26386	0.480339	4.71305	2.44e-06	3.87e-05
ARID1A	4465.43	1.10631	0.0849946	13.0163	9.89e-39	1.86e-36
MEGF8	110.351	9.82111	2.30503	4.26072	2.04e-05	0.000302056
ZNF682	12089.5	1.98525	0.501602	3.95782	7.56e-05	0.000951163
SPDYE5	31.1609	7.99692	3.67924	2.17353	0.0297408	0.0991856
DUSP4	1796.78	0.705324	0.610998	1.15438	0.248344	0.417409
NR1I2	1039.94	2.53554	0.335548	7.5564	4.14e-14	2.22e-12
EFCAB5	711.513	1.8408	0.369671	4.97957	6.37e-07	5.16e-06
CELSR3	21.4987	9.31195	3.39375	2.74385	0.00607234	0.0176624
FAM102B	5613.88	1.62221	0.914065	1.77472	0.0759445	0.189747
CPAMD8	13444.1	3.83159	0.988888	3.87465	0.00010678	0.00105123
COL18A1	12629.3	2.10371	0.417688	5.03655	4.74e-07	1.18e-05
CENPN	12689.1	1.98095	0.510827	3.87792	0.000105355	0.00124432
TRAF7	4902.36	1.58285	0.948325	1.6691	0.0950982	0.222532
KATNB1	8339.99	1.98271	0.937309	2.11532	0.0344024	0.101256
CDH20	2523.19	13.4429	1.30951	10.2656	1.01e-24	1.57e-22
HTRA2	122.531	2.62493	1.55136	1.69202	0.0906422	0.202175
PIK3CA	2294.88	3.01915	0.87635	3.44514	0.000570757	0.00430708
NEK7	13408.6	2.09108	0.560188	3.73282	0.000189346	0.00203053
FLNC	9858.59	1.59884	0.468958	3.40935	0.000651167	0.00552544
SSRP1	2245.75	1.36203	0.556375	2.44805	0.0143633	0.0578505
TOP3B	92.3855	9.5645	2.13929	4.47088	7.79e-06	0.000134819
BRWD3	6178.5	1.02277	0.46195	2.21402	0.0268274	0.0923117
FAT1	6711.18	1.2626	0.607181	2.07944	0.0375766	0.116875
PTPLAD2	765.611	1.04724	0.886314	1.18157	0.237377	0.405606
FLII	5788.09	1.66133	0.642969	2.58384	0.00977077	0.0432387
ZFX	2702.86	2.70965	0.730574	3.70893	0.00020814	0.00217923
RNMT	648.744	4.50961	0.989206	4.55881	5.14e-06	7.22e-05
COL4A1	3519.84	3.66403	0.492644	7.43747	1.03e-13	6.19e-12
ST6GAL2	10815.7	4.0838	0.895216	4.5618	5.07e-06	7.18e-05
ANKDD1B	14033.3	1.32743	0.425177	3.12206	0.00179589	0.0120276
CLEC4G	11374.6	1.4989	0.613028	2.44507	0.0144823	0.0580619
KCTD13	2676.4	1.83805	0.91856	2.00101	0.0453913	0.123031
DOCK2	897.848	12.8454	1.49531	8.59047	8.66e-18	7.57e-16
PRKCSH	20923.6	2.9986	0.401976	7.45963	8.68e-14	5.42e-12
GIGYF2	11439.8	3.10393	0.619783	5.0081	5.5e-07	1.03e-05
KRT74	2634.52	1.64848	0.936275	1.76068	0.0782928	0.194277
RBAK	16828.3	1.58585	0.343664	4.61454	3.94e-06	7.58e-05
MYO16	9939.86	1.04911	0.741028	1.41575	0.156849	0.317328
TEX37	1150.93	1.24877	0.293122	4.26026	2.04e-05	0.000108106
SMTN	11275.9	1.51137	0.415662	3.63606	0.00027684	0.00270344
RIOK1	5894.52	2.31337	0.393787	5.87467	4.24e-09	1.61e-07
TENM2	9023.13	1.68653	0.609636	2.76646	0.00566689	0.0292603
GUSB	3954.27	3.32731	0.68322	4.87005	1.12e-06	2.47e-05
CYTIP	1657.99	0.670294	0.821169	0.816268	0.414347	0.580118
CHD6	900.279	5.90009	1.49257	3.95297	7.72e-05	0.000959125
SHKBP1	24035.9	2.56725	0.488457	5.25584	1.47e-07	3.9e-06
NEK4	14787.3	1.12588	0.555846	2.02552	0.0428143	0.126455
ALKBH6	2695.63	14.4315	1.43493	10.0573	8.53e-24	2.49e-21
RAB11FIP1	4.00586	5.03401	3.68699	1.36534	0.172145	0.33848
CDH23	9063	6.18147	0.997693	6.19577	5.8e-10	2.72e-08
SBF1	4715.72	1.42951	0.60795	2.35137	0.0187046	0.0704646
RUNX1	1850.45	1.69067	0.514136	3.28837	0.0010077	0.00762303
MRPS5	7629.61	2.32049	0.6452	3.59655	0.000322467	0.0030305
TMEM8A	1751.65	3.06376	0.952298	3.21722	0.00129437	0.00931097
ALPK1	23839.4	1.74159	0.504651	3.45107	0.000558366	0.00478443
ZZZ3	1070.95	3.52342	0.920484	3.82779	0.000129299	0.00146763
HCN3	3339.02	2.27792	0.70887	3.21345	0.00131151	0.0082901
DOCK6	86.6767	9.54143	2.01304	4.73982	2.14e-06	3.46e-05
STK24	132.886	8.26828	2.71303	3.04761	0.00230667	0.0144002
RLF	4503.51	1.56995	0.381492	4.11528	3.87e-05	0.000528094
ITGAE	2718.71	4.92986	0.935844	5.26782	1.38e-07	3.71e-06
IRF1	2326.48	1.78263	0.443013	4.02388	5.72e-05	0.000616746
SLC12A1	13.2531	4.88721	2.86467	1.70603	0.0880024	0.213059
NCAN	2.81894	4.52572	3.69073	1.22624	0.220109	0.387073
SLIT1	4035.15	1.93022	0.947497	2.03718	0.0416321	0.123974
RBM34	459.049	10.9152	1.7203	6.34495	2.22e-10	1.13e-08
PLA2G4F	720.326	2.117	0.468181	4.52175	6.13e-06	3.82e-05
MAGT1	3854.06	4.47634	0.945693	4.7334	2.21e-06	4.49e-05
SPG11	5577.19	0.803921	0.655219	1.22695	0.219841	0.386992
RNF215	11493.9	1.81123	0.762756	2.37458	0.0175688	0.0673472
LRP1	6151.04	1.59074	0.51311	3.1002	0.00193388	0.0126135
SPATA31A3	676.017	2.17351	0.82337	2.63977	0.00829617	0.0387746
NR2F1	935.11	3.95688	1.01838	3.88547	0.000102131	0.00122278
TADA2B	26269.4	4.77959	0.424153	11.2686	1.88e-29	1.09e-26
AHI1	66.7179	24.1323	4.33013	5.57312	2.5e-08	2.96e-07
PRKD2	1964.11	1.18897	0.681796	1.74388	0.0811805	0.18641
ZNF267	771.359	1.8731	0.711523	2.63253	0.00847526	0.039506
ACOX3	5648.31	1.8304	0.738257	2.47936	0.0131619	0.0538805
NBPF3	7591.96	3.68842	0.864034	4.26884	1.96e-05	0.000296097
GLTSCR1	7128.17	1.533	0.411167	3.72842	0.00019268	0.00179381
SPAG1	1037.18	2.96455	0.906173	3.27151	0.00106976	0.00702108
FOXD4L3	9.64373	19.6969	3.68179	5.34982	8.8e-08	2.42e-06
SMC5	1488.89	1.3691	0.774113	1.76861	0.0769594	0.191904
ALAS2	7.85109	6.07778	3.6828	1.65032	0.0988785	NA
PDLIM7	31182.1	4.4778	0.47588	9.40952	4.98e-21	4.74e-19
KNTC1	2909.28	2.80782	0.592087	4.74225	2.11e-06	4.35e-05
COL4A2	250.501	4.00734	2.41166	1.66165	0.0965835	0.194097
FASN	5209.75	4.04794	0.567929	7.12755	1.02e-12	5.76e-11
POTEE	19703.4	2.15801	0.421784	5.11638	3.11e-07	8.01e-06
RGL2	2190.64	2.44279	0.304646	8.01848	1.07e-15	6.94e-14
SERPINE3	6650.56	1.36834	0.512486	2.67001	0.00758481	0.036324
FBXO41	11633.3	1.51491	0.517185	2.92915	0.0033989	0.019416
CDON	28.1714	7.85114	3.67936	2.13383	0.0328563	0.104423
VAX2	349.926	4.47556	1.40132	3.19381	0.00140409	0.00985685
PLEKHG3	145.566	25.2244	4.32897	5.82688	5.65e-09	8.29e-08
CYP7B1	10035.2	1.12758	0.513417	2.19623	0.0280755	0.0952932
ABCF2	12114.9	1.65707	0.649956	2.54952	0.0107872	0.0463928
ERV3-1	5082.1	1.33308	0.606603	2.19761	0.0279767	0.0951426
ZCCHC16	24612.7	2.64427	0.24759	10.68	1.26e-26	1.69e-24
GRID2	10818.4	3.61095	0.887094	4.07054	4.69e-05	0.000612254
CANX	3072.96	2.6599	0.555497	4.78831	1.68e-06	3.54e-05
IRS1	4637.96	1.69774	0.553941	3.06484	0.00217784	0.0138937
SALL3	116.028	2.85181	1.59735	1.78534	0.0742054	0.186635
CDC42BPA	559.403	1.44395	0.370022	3.90234	9.53e-05	0.000443078
GATAD2A	146.932	10.3028	1.68965	6.09762	1.08e-09	3.24e-08
KMT2B	1146.39	2.87104	0.488579	5.8763	4.2e-09	6.62e-08
SLC26A8	1427.64	2.32831	0.978774	2.3788	0.0173691	0.0625068
TBC1D9B	12190.7	0.577302	0.362389	1.59305	0.11115	0.246875
EMR2	57684.7	2.18808	0.603661	3.62469	0.000289305	0.00274839
IGFN1	617.701	3.50655	0.98685	3.55328	0.000380466	0.00337591
SFI1	1036.86	2.052	0.627424	3.27052	0.00107352	0.00795161
CYTH4	5455.46	1.47156	0.452328	3.2533	0.00114074	0.00834317
TADA3	2567.82	0.508939	0.481726	1.05649	0.290745	0.461608
SPTBN4	572.023	4.1615	0.917282	4.53677	5.71e-06	0.000105104
TAF5	5064.92	2.75907	0.562707	4.90321	9.43e-07	2.11e-05
MN1	19277	1.26502	0.503023	2.51484	0.0119085	0.0476618
BCAS4	68.6508	9.1363	2.56191	3.56621	0.00036218	0.00329734
TAF10	4246.06	0.822385	0.506956	1.6222	0.10476	0.23906
ARHGAP27	6728.74	3.13301	1.05233	2.97721	0.00290885	0.0174133
UNC45A	9634.59	4.86166	0.895933	5.42636	5.75e-08	1.3e-06
SCN3A	128.43	2.42796	0.736023	3.29876	0.000971143	0.00346257
DCLRE1C	60.0163	9.01075	2.42279	3.71917	0.000199881	0.00185079
POGZ	2635.71	2.84126	0.771152	3.68444	0.000229207	0.00232938
BCL2L1	6754.28	1.85259	0.624706	2.96555	0.00302144	0.0178428
PCNT	9.19204	6.23456	3.68197	1.69327	0.0904045	0.216475
PIK3C2A	1455.35	1.74312	0.692193	2.51826	0.0117936	0.0316121
COL17A1	7891.01	2.34739	0.6594	3.55989	0.000371016	0.00331076
VPS13C	4263.66	1.90879	0.874822	2.18192	0.0291155	0.097685
AGAP5	339.868	3.46287	1.30433	2.6549	0.00793311	0.0375801
PPARD	4144.33	2.54795	0.505792	5.03754	4.72e-07	4.01e-06
ARHGEF10	577.339	1.20845	0.940686	1.28464	0.198917	0.366994
MAP3K12	4755.68	1.72786	0.633867	2.72591	0.00641246	0.0292921
OR5V1	918.232	1.98234	0.812644	2.43937	0.014713	0.0558834
PCDH10	971.62	3.56072	0.630326	5.64901	1.61e-08	5.42e-07
ANKRD50	1426.14	1.81892	0.97675	1.86222	0.0625723	0.162762
PIK3C2G	2707.22	3.66011	0.571865	6.4003	1.55e-10	8.21e-09

## Sheet: DDP
	Gene	baseMean	log2FoldChange	lfcSE	stat	pvalue	padj
1	UBR5	4178.75	15.1326	1.27071	11.9088	1.07e-32	9.12e-30
2	PDZRN3	2427.27	14.3489	1.26373	11.3544	7.06e-30	4.03e-27
3	KCNH3	1684.48	13.8218	1.27452	10.8447	2.11e-27	7.24e-25
4	ALKBH6	1621.86	13.7671	1.33197	10.3359	4.85e-25	8.31e-23
5	PLEKHG3	1352.48	13.5051	1.29938	10.3935	2.66e-25	5.05e-23
6	CDH20	2523.19	13.4429	1.30951	10.2656	1.01e-24	1.57e-22
7	CRTAC1	1185.7	13.3153	1.33427	9.97948	1.87e-23	2.29e-21
8	FAM73B	980.6	13.0412	1.36741	9.53709	1.47e-21	1.57e-19
9	SNRPN	694.817	12.5442	1.48279	8.45985	2.68e-17	1.99e-15
10	ABCB1	568.785	12.2553	1.43988	8.51135	1.72e-17	1.4e-15
11	DOCK2	446.95	11.9075	1.51254	7.87252	3.48e-15	1.92e-13
12	SLCO5A1	811.824	11.8066	1.35275	8.72783	2.6e-18	2.22e-16
13	TENM4	351.323	11.5603	1.50691	7.6715	1.7e-14	8.82e-13
14	TMPRSS9	182.246	10.6137	1.67023	6.35462	2.09e-10	6.75e-09
15	LY9	170.502	10.5173	1.63776	6.42172	1.35e-10	4.71e-09
16	DSCAML1	318.294	10.4555	1.45964	7.16303	7.89e-13	3.49e-11
17	RBM34	302.926	10.384	1.48265	7.00368	2.49e-12	1.04e-10
18	GATAD2A	146.932	10.3028	1.68965	6.09762	1.08e-09	3.24e-08
19	IL5RA	146.848	10.3018	1.79979	5.72392	1.04e-08	2.7e-07
20	EZR	268.215	10.2081	1.92325	5.30775	1.11e-07	2.32e-06
21	TRIM71	119.846	10.0087	1.7946	5.57711	2.45e-08	5.82e-07
22	CBL	100.746	9.75825	1.93173	5.05157	4.38e-07	8.43e-06
23	DOCK6	86.6767	9.54143	2.01304	4.73982	2.14e-06	3.46e-05
24	ZNF395	73.6225	9.30585	2.05958	4.51833	6.23e-06	8.54e-05
25	ANKRD24	63.6745	9.09615	2.12063	4.28935	1.79e-05	0.000224057
26	TOP3B	62.0603	9.05921	2.52749	3.58427	0.000338019	0.00286396
27	DCLRE1C	60.0163	9.01075	2.42279	3.71917	0.000199881	0.00185079
28	CELSR3	57.2211	8.94182	2.15826	4.14306	3.43e-05	0.000391357
29	PLCH1	104.6	8.84844	1.78118	4.96775	6.77e-07	1.25e-05
30	EIF4E	43.8192	8.55714	3.12195	2.74096	0.00612598	0.0283904
31	ZNF367	35.1297	8.23764	3.67915	2.23901	0.0251556	0.0826297
32	BCAS4	35.0298	8.23436	3.44765	2.3884	0.016922	0.0619389
33	CLCA4	25.0832	7.75163	3.67957	2.10667	0.0351466	0.102916
34	SCAMP3	24.2209	7.70208	3.67962	2.09317	0.0363339	0.105527
35	ALDH16A1	385.27	7.69424	1.14251	6.7345	1.64e-11	6.26e-10
36	SBK1	21.861	7.55344	3.67979	2.05268	0.0401034	0.112989
37	KRT20	17.3104	7.21758	3.68023	1.96118	0.0498585	0.132415
38	MEGF8	15.744	7.08067	3.68044	1.92386	0.0543716	0.140085
39	FAM160B2	10351.9	6.60546	0.654156	10.0977	5.66e-24	7.45e-22
40	ARMC5	8.53891	6.19501	3.68243	1.68231	0.0925079	NA
41	ALAS2	7.85109	6.07778	3.6828	1.65032	0.0988785	NA
42	CDH23	6347.17	5.73777	0.948928	6.04658	1.48e-09	4.15e-08
43	GON4L	31.3488	5.63829	2.06317	2.73283	0.0062793	0.0288376
44	CHD6	434.677	4.91794	1.57091	3.13063	0.00174434	0.0101981
45	UNC45A	9634.59	4.86166	0.895933	5.42636	5.75e-08	1.3e-06
46	FAM3A	23106.3	4.7691	0.44385	10.7448	6.27e-27	1.79e-24
47	TADA2B	22937.4	4.64847	0.492102	9.44616	3.51e-21	3.54e-19
48	RNMT	648.744	4.50961	0.989206	4.55881	5.14e-06	7.22e-05
49	PDLIM7	31182.1	4.4778	0.47588	9.40952	4.98e-21	4.74e-19
50	ITGAE	1896.14	4.47043	0.829712	5.38793	7.13e-08	1.59e-06
51	PCIF1	29.0046	4.42632	2.02638	2.18435	0.0289365	0.0900169
52	ST6GAL2	10815.7	4.0838	0.895216	4.5618	5.07e-06	7.18e-05
53	PRMT7	1953.8	3.94996	0.846823	4.66444	3.09e-06	4.69e-05
54	VAX2	223.668	3.86057	1.24766	3.09426	0.00197308	0.0113298
55	CPAMD8	13444.1	3.83159	0.988888	3.87465	0.00010678	0.00105123
56	GPM6A	7617.45	3.81736	0.804204	4.74676	2.07e-06	3.37e-05
57	CTC1	4068.15	3.74462	0.757418	4.94393	7.66e-07	1.38e-05
58	SPTBN4	405.971	3.71938	0.863514	4.30726	1.65e-05	0.000209734
59	PCDH10	904.787	3.52489	0.463393	7.60669	2.81e-14	1.42e-12
60	ITPKC	743.002	3.4954	1.2211	2.86251	0.00420306	0.0206892
61	FMN2	3725.8	3.48568	0.844893	4.12558	3.7e-05	0.00041951
62	DCAF8	5082.16	3.45135	0.458906	7.52081	5.44e-14	2.66e-12
63	FASN	3266.56	3.41137	0.404869	8.42586	3.58e-17	2.45e-15
64	COL4A1	2801.97	3.38736	0.524555	6.45758	1.06e-10	3.8e-09
65	AEBP2	2788.85	3.3542	1.02778	3.26353	0.00110033	0.00716679
66	NCAN	4039.58	3.29628	0.829512	3.97376	7.07e-05	0.000748085
67	SUPT20HL2	4437.49	3.26187	0.850293	3.83617	0.00012497	0.00122327
68	RTL1	15584.9	3.22723	0.432624	7.45966	8.67e-14	4.13e-12
69	NR2F1	544.648	3.19388	1.00217	3.18695	0.00143782	0.00883305
70	GIGYF2	11439.8	3.10393	0.619783	5.0081	5.5e-07	1.03e-05
71	PIK3CA	2294.88	3.01915	0.87635	3.44514	0.000570757	0.00430708
72	PIK3C2G	1663.3	2.98002	0.542301	5.49515	3.9e-08	9.16e-07
73	SPAG1	1037.18	2.96455	0.906173	3.27151	0.00106976	0.00702108
74	HDAC11	5644.02	2.91442	0.686201	4.24718	2.16e-05	0.00026678
75	ELTD1	4165.26	2.91279	0.882381	3.30105	0.000963222	0.00647059
76	PPM1M	16710	2.88917	0.631907	4.57214	4.83e-06	6.95e-05
77	DICER1	15819.7	2.85655	0.856178	3.33639	0.000848729	0.00591005
78	ZNF701	1817.82	2.82263	0.635383	4.4424	8.9e-06	0.000118132
79	PRKCSH	17811.6	2.81835	0.345666	8.15338	3.54e-16	2.25e-14
80	TMEM8A	1424.46	2.81712	0.792195	3.5561	0.000376399	0.00308503
81	SCN8A	69183	2.755	0.256767	10.7296	7.39e-27	1.81e-24
82	POGZ	4854.42	2.74323	0.837718	3.27465	0.00105792	0.0069701
83	PACS2	4432.53	2.72377	0.764429	3.56315	0.000366436	0.0030466
84	IGFN1	349.969	2.69455	1.02459	2.62987	0.00854165	0.0366713
85	MLXIPL	14895.6	2.66827	0.466539	5.71928	1.07e-08	2.74e-07
86	ZNF132	6975.7	2.66372	0.382149	6.97037	3.16e-12	1.29e-10
87	ARHGEF12	10913.2	2.65741	0.285932	9.29383	1.49e-20	1.34e-18
88	AKAP8L	111636	2.63014	0.251562	10.4552	1.39e-25	2.97e-23
89	HTRA2	122.531	2.62493	1.55136	1.69202	0.0906422	0.202175
90	COL4A2	334.397	2.58944	1.13658	2.27827	0.0227106	0.0767322
91	KNDC1	17199.9	2.54177	0.4341	5.85527	4.76e-09	1.29e-07
92	POM121	1005.14	2.5335	0.913134	2.77451	0.0055285	0.0260775
93	ZCCHC16	71304.3	2.53246	0.254062	9.96786	2.11e-23	2.41e-21
94	RAB11FIP1	48103.5	2.47559	0.219834	11.2611	2.04e-29	8.74e-27
95	SEMA4C	7235.82	2.42505	0.374652	6.4728	9.62e-11	3.51e-09
96	CDR1	37863.1	2.42272	0.361352	6.7046	2.02e-11	7.52e-10
97	MIA3	18942.2	2.42236	0.298715	8.10929	5.09e-16	3.12e-14
98	TAF5	3736.8	2.34315	0.466514	5.02267	5.1e-07	9.7e-06
99	SLC26A8	1427.64	2.32831	0.978774	2.3788	0.0173691	0.0625068
100	ZZZ3	474.966	2.30652	0.671564	3.43454	0.000593557	0.00445949
101	HCN3	3339.02	2.27792	0.70887	3.21345	0.00131151	0.0082901
102	ATP2A1	12618.8	2.26386	0.480339	4.71305	2.44e-06	3.87e-05
103	TNS1	7348.84	2.2465	0.390286	5.75604	8.61e-09	2.28e-07
104	DAPK1	10838.9	2.23574	0.285336	7.83547	4.67e-15	2.5e-13
105	ZMIZ2	1583.54	2.23535	1.05998	2.10885	0.0349575	0.102538
106	ASB2	230.558	2.22499	0.876969	2.53713	0.0111765	0.045048
107	PKDREJ	5170.8	2.17038	0.30303	7.16227	7.94e-13	3.49e-11
108	KNTC1	1867.34	2.15684	0.512713	4.20672	2.59e-05	0.000306101
109	RGL2	5382.25	2.07342	0.448771	4.62021	3.83e-06	5.72e-05
110	NEK7	1797.65	2.05829	0.582406	3.5341	0.00040916	0.00330609
111	SHKBP1	16653.2	2.03553	0.335093	6.07453	1.24e-09	3.61e-08
112	FEM1B	1302.88	2.02773	0.779232	2.60221	0.00926249	0.0386991
113	ABCA13	2095.64	2.02561	0.599606	3.37824	0.000729502	0.00518521
114	DOCK3	11737.1	1.99768	0.460903	4.33427	1.46e-05	0.000188355
115	KATNB1	8339.99	1.98271	0.937309	2.11532	0.0344024	0.101256
116	OR5V1	918.232	1.98234	0.812644	2.43937	0.014713	0.0558834
117	GRID2	3721.47	1.97369	0.567046	3.48064	0.00050021	0.00382527
118	PTGS2	5126.51	1.95654	0.428178	4.56945	4.89e-06	6.98e-05
119	ROBO2	5687.29	1.94086	0.593661	3.26931	0.00107811	0.00704889
120	SFI1	45253.7	1.91304	0.239184	7.9982	1.26e-15	7.46e-14
121	SEC23B	4766.18	1.89569	0.603564	3.14083	0.00168472	0.00995145
122	TUT1	10525.9	1.89073	0.388741	4.86372	1.15e-06	2.02e-05
123	POLR2B	2975.14	1.87152	0.464742	4.02701	5.65e-05	0.000612457
124	KCTD13	2676.4	1.83805	0.91856	2.00101	0.0453913	0.123031
125	PPARD	10364.6	1.82704	0.734184	2.48853	0.0128272	0.0506289
126	VPS13B	4121.67	1.81984	0.510916	3.56192	0.000368153	0.0030466
127	SPATA31A3	522.405	1.81521	0.798181	2.27418	0.0229554	0.0771031
128	ATG2A	10553.9	1.81093	0.457412	3.95907	7.52e-05	0.000790746
129	ECT2	1388.08	1.79899	0.654939	2.7468	0.00601797	0.028013
130	IRF1	2326.48	1.78263	0.443013	4.02388	5.72e-05	0.000616746
131	KRT79	13989.9	1.75883	0.371827	4.73023	2.24e-06	3.59e-05
132	NFE2L1	4823.38	1.75432	0.633604	2.76879	0.00562652	0.0264061
133	MAGT1	649.556	1.73785	0.680619	2.55334	0.0106694	0.0432075
134	KMT2B	24509.1	1.72899	0.368654	4.69002	2.73e-06	4.26e-05
135	MAP3K12	4755.68	1.72786	0.633867	2.72591	0.00641246	0.0292921
136	TMEM151B	9661.19	1.7143	0.599425	2.85991	0.00423767	0.0207998
137	HEATR5B	2491.33	1.65859	0.94078	1.763	0.0779007	0.181603
138	BCAN	309.853	1.61758	0.701938	2.30445	0.0211973	0.0735039
139	SASH1	8880.48	1.61589	0.414254	3.90073	9.59e-05	0.000960731
140	ZNF267	17870.4	1.61589	0.400352	4.03617	5.43e-05	0.000592785
141	MTMR9	17802.8	1.60258	0.496319	3.22894	0.00124252	0.00794191
142	MRPS5	4762.57	1.59128	0.482727	3.29645	0.000979162	0.00655197
143	C3orf20	2350.84	1.57265	0.652384	2.41063	0.015925	0.0591748
144	BCL2L1	5474.96	1.5607	0.489428	3.18882	0.00142855	0.00883305
145	ATXN2L	25587.1	1.54451	0.240719	6.41623	1.4e-10	4.79e-09
146	GLTSCR1	7128.17	1.533	0.411167	3.72842	0.00019268	0.00179381
147	TRIM33	985.993	1.42354	0.625508	2.27582	0.0228567	0.0770409
148	LRP1	5344.53	1.41996	0.373127	3.80558	0.000141474	0.00137696
149	ZFX	1206.64	1.41308	0.464332	3.04325	0.00234035	0.0130587
150	ITSN1	1123.35	1.4033	0.538347	2.60669	0.00914224	0.038384
151	TRIOBP	27763.6	1.3657	0.466263	2.92903	0.00340021	0.0174388
152	SFSWAP	769.665	1.33192	0.571548	2.33037	0.0197868	0.0694566
153	COL18A1	10163.9	1.31098	0.642083	2.04176	0.0411758	0.115143
154	KRT74	2087.62	1.30932	0.606445	2.15901	0.0308492	0.0941972
155	ZIM2	12632.8	1.30596	0.311114	4.1977	2.7e-05	0.000314208
156	TP53BP2	1836.03	1.28318	0.523368	2.45177	0.0142155	0.0544767
157	HHIPL1	7423.08	1.27102	0.381311	3.33328	0.00085828	0.00595237
158	MN1	19277	1.26502	0.503023	2.51484	0.0119085	0.0476618
159	UGGT1	4726.54	1.20443	0.479956	2.50945	0.0120919	0.0482829
160	RUNX1	1346.42	1.19106	0.404132	2.94722	0.00320649	0.0169528
161	PRKD2	1964.11	1.18897	0.681796	1.74388	0.0811805	0.18641
162	TRIM46	1120.42	1.16988	0.453098	2.58196	0.00982407	0.0406489
163	MTX3	7450.5	1.15174	0.509107	2.26227	0.0236808	0.0787674
164	AHI1	828.515	1.13859	0.62853	1.81152	0.0700605	0.169033
165	MIER2	2908.84	1.13488	0.516355	2.19787	0.0279587	0.0878774
166	FLNC	7279.68	1.12053	0.347421	3.22528	0.00125848	0.00801404
167	SBF1	3796.26	1.11731	0.630067	1.77333	0.0761746	0.178505
168	ABCF2	6226.35	1.07932	0.558993	1.93082	0.0535047	0.13908
169	CHST2	2637.03	1.07577	0.374131	2.87539	0.00403529	0.0200943
170	STK11	26334.8	1.02939	0.345333	2.98087	0.00287427	0.0155319
171	SERPINE3	5270.47	1.01036	0.386943	2.61113	0.00902439	0.0382195
172	LY6D	15688.9	1.01022	0.295257	3.4215	0.00062277	0.0045983
173	ACOX3	3457.28	1.00984	0.439569	2.29733	0.0215998	0.0741654

## Sheet: DDP_Taxol
	Gene	baseMean	log2FoldChange	lfcSE	stat	pvalue	padj
1	AKAP8L	10.1656	19.7789	3.68159	5.37237	7.77e-08	2.19e-06
2	FOXD4L3	9.64373	19.6969	3.68179	5.34982	8.8e-08	2.42e-06
3	UBR5	6131.29	15.6171	1.35538	11.5223	1.02e-30	8.9e-28
4	PDZRN3	5595.52	15.4852	1.40365	11.0321	2.68e-28	1.17e-25
5	ALKBH6	2695.63	14.4315	1.43493	10.0573	8.53e-24	2.49e-21
6	KCNH3	2144.85	14.1018	1.36565	10.3261	5.37e-25	1.88e-22
7	CRTAC1	1298.35	13.3776	1.48212	9.02603	1.78e-19	2.22e-17
8	FAM73B	1245.7	13.3178	1.41589	9.40599	5.15e-21	9.01e-19
9	CDH20	2073.78	13.0913	1.30791	10.0093	1.39e-23	3.46e-21
10	SNRPN	999.032	12.9995	1.47947	8.78656	1.54e-18	1.5e-16
11	PLEKHG3	935.265	12.9043	1.44683	8.91903	4.7e-19	5.14e-17
12	DOCK2	897.848	12.8454	1.49531	8.59047	8.66e-18	7.57e-16
13	ABCB1	773.243	12.6298	1.54493	8.17501	2.96e-16	2.35e-14
14	SLCO5A1	1393.99	12.5181	1.37978	9.07255	1.16e-19	1.69e-17
15	TENM4	470.967	11.9146	2.02593	5.88104	4.08e-09	1.58e-07
16	EZR	619.302	11.3474	1.47752	7.68003	1.59e-14	1.16e-12
17	IL5RA	313.819	11.3289	1.54291	7.34255	2.1e-13	1.22e-11
18	RBM34	459.049	10.9152	1.7203	6.34495	2.22e-10	1.13e-08
19	DSCAML1	381.41	10.6479	1.63786	6.50112	7.97e-11	4.35e-09
20	LY9	173.576	10.4744	2.22296	4.71191	2.45e-06	4.87e-05
21	TMPRSS9	162.682	10.381	1.75822	5.90427	3.54e-09	1.41e-07
22	GATAD2A	127.744	10.032	2.29831	4.36496	1.27e-05	0.000209673
23	MEGF8	110.351	9.82111	2.30503	4.26072	2.04e-05	0.000302056
24	CBL	101.867	9.70539	2.26549	4.28402	1.84e-05	0.000278995
25	TOP3B	92.3855	9.5645	2.13929	4.47088	7.79e-06	0.000134819
26	DOCK6	73.337	9.2313	2.45854	3.75479	0.000173484	0.00190723
27	SBK1	71.833	9.20152	2.99138	3.07601	0.00209793	0.013532
28	BCAS4	68.6508	9.1363	2.56191	3.56621	0.00036218	0.00329734
29	ZNF367	53.237	8.76931	3.18812	2.75062	0.0059482	0.0302708
30	ATP2A3	49.9883	8.67873	3.33618	2.6014	0.00928446	0.0415967
31	ALDH16A1	727.948	8.54459	1.10682	7.71997	1.16e-14	8.84e-13
32	STK24	132.886	8.26828	2.71303	3.04761	0.00230667	0.0144002
33	PLXNB1	35.8936	8.20069	3.49697	2.34509	0.0190227	0.0712027
34	SPDYE5	31.1609	7.99692	3.67924	2.17353	0.0297408	0.0991856
35	CHST2	31.1111	7.99453	3.67924	2.17288	0.0297897	0.0991856
36	DCLRE1C	28.7219	7.87894	3.67934	2.1414	0.0322416	0.103279
37	CDON	28.1714	7.85114	3.67936	2.13383	0.0328563	0.104423
38	PLCH1	49.842	7.70735	2.5974	2.96734	0.00300394	0.0177996
39	EIF4E	21.2589	7.4452	3.67977	2.02328	0.0430444	0.126457
40	FAM160B2	14880.7	7.05353	0.742072	9.50518	2e-21	3.88e-19
41	ABL2	24.6557	6.68802	3.24801	2.05912	0.0394831	0.1198
42	GON4L	58.0232	6.46238	2.01385	3.20897	0.00133209	0.00948443
43	PCNT	9.19204	6.23456	3.68197	1.69327	0.0904045	0.216475
44	CDH23	9063	6.18147	0.997693	6.19577	5.8e-10	2.72e-08
45	SCAMP3	8.349	6.09667	3.68236	1.65564	0.0977939	0.2271
46	CHD6	900.279	5.90009	1.49257	3.95297	7.72e-05	0.000959125
47	ZNF132	6.52807	5.73978	3.68355	1.55822	0.119181	0.260086
48	RAB11FIP1	4.00586	5.03401	3.68699	1.36534	0.172145	0.33848
49	ITGAE	2718.71	4.92986	0.935844	5.26782	1.38e-07	3.71e-06
50	SLC12A1	13.2531	4.88721	2.86467	1.70603	0.0880024	0.213059
51	KLHL4	3.54784	4.86246	3.68811	1.31842	0.187364	0.357486
52	TADA2B	26269.4	4.77959	0.424153	11.2686	1.88e-29	1.09e-26
53	RTL1	3.26403	4.73783	3.68901	1.28431	0.199033	0.366994
54	NCAN	2.81894	4.52572	3.69073	1.22624	0.220109	0.387073
55	MAGT1	3854.06	4.47634	0.945693	4.7334	2.21e-06	4.49e-05
56	VAX2	349.926	4.47556	1.40132	3.19381	0.00140409	0.00985685
57	RNMT	663.287	4.4645	1.02495	4.3558	1.33e-05	0.000216587
58	POLL	2.37384	4.27695	3.69311	1.15809	0.246827	0.417266
59	SPTBN4	572.023	4.1615	0.917282	4.53677	5.71e-06	0.000105104
60	GPD2	293.6	4.11666	1.93172	2.13109	0.033082	0.10495
61	KRT20	2.0952	4.10247	3.69503	1.11027	0.266884	0.439692
62	FASN	5209.75	4.04794	0.567929	7.12755	1.02e-12	5.76e-11
63	PCIF1	22.5786	3.98783	2.40662	1.65702	0.0975154	0.226973
64	NR2F1	935.11	3.95688	1.01838	3.88547	0.000102131	0.00122278
65	FAM3A	13925.9	3.94433	0.431852	9.13351	6.63e-20	1.05e-17
66	SIRT7	3664.25	3.76508	1.19945	3.13899	0.00169529	0.0114859
67	SEC23B	15596.1	3.72062	0.997692	3.72922	0.000192071	0.0020472
68	NBPF3	7591.96	3.68842	0.864034	4.26884	1.96e-05	0.000296097
69	COL4A1	3519.84	3.66403	0.492644	7.43747	1.03e-13	6.19e-12
70	PIK3C2G	2707.22	3.66011	0.571865	6.4003	1.55e-10	8.21e-09
71	GRID2	10818.4	3.61095	0.887094	4.07054	4.69e-05	0.000612254
72	CLCA4	8620.53	3.59817	0.40396	8.90724	5.23e-19	5.38e-17
73	PDLIM7	18188.5	3.59057	0.436775	8.22064	2.02e-16	1.68e-14
74	PCDH10	971.62	3.56072	0.630326	5.64901	1.61e-08	5.42e-07
75	ZZZ3	1070.95	3.52342	0.920484	3.82779	0.000129299	0.00146763
76	IGFN1	617.701	3.50655	0.98685	3.55328	0.000380466	0.00337591
77	SCN8A	5114.57	3.46507	0.824766	4.20128	2.65e-05	0.000374138
78	AGAP5	339.868	3.46287	1.30433	2.6549	0.00793311	0.0375801
79	OTX1	7032.79	3.39675	1.1284	3.01025	0.00261036	0.015812
80	ZNF701	2717.06	3.38217	0.61119	5.53375	3.13e-08	9.96e-07
81	GUSB	3954.27	3.32731	0.68322	4.87005	1.12e-06	2.47e-05
82	EHMT1	1723.46	3.25843	1.19658	2.72313	0.00646676	0.0320224
83	ECT2	3524.43	3.2478	0.985217	3.29653	0.000978882	0.0074395
84	UNC45A	3454.58	3.24334	0.716462	4.52688	5.99e-06	0.000108418
85	ARHGAP27	6728.74	3.13301	1.05233	2.97721	0.00290885	0.0174133
86	SAMD15	12438.2	3.13238	0.861973	3.63397	0.000279093	0.0027103
87	ITSN1	3281.49	3.11884	0.798954	3.90365	9.48e-05	0.00114226
88	FMN2	3077.61	3.11264	0.72275	4.30666	1.66e-05	0.000256247
89	ARHGEF12	15075.1	3.09459	0.403365	7.67193	1.69e-14	1.18e-12
90	MTPAP	16224.2	3.08137	0.831223	3.70703	0.000209703	0.00217923
91	TMEM8A	1751.65	3.06376	0.952298	3.21722	0.00129437	0.00931097
92	PRKCSH	20923.6	2.9986	0.401976	7.45963	8.68e-14	5.42e-12
93	CTC1	2406.13	2.85225	0.786359	3.62716	0.000286552	0.00273712
94	SALL3	116.028	2.85181	1.59735	1.78534	0.0742054	0.186635
95	TRIM33	2397.68	2.85094	0.777518	3.66672	0.000245684	0.00246814
96	POGZ	2635.71	2.84126	0.771152	3.68444	0.000229207	0.00232938
97	DCAF8	3585.18	2.83164	0.529386	5.3489	8.85e-08	2.42e-06
98	KNTC1	2909.28	2.80782	0.592087	4.74225	2.11e-06	4.35e-05
99	TAF5	5064.92	2.75907	0.562707	4.90321	9.43e-07	2.11e-05
100	MIA3	24418.7	2.75641	0.627325	4.39391	1.11e-05	0.000185339
101	TMEM151B	1413.94	2.73343	0.838776	3.25883	0.00111873	0.00821656
102	GPM6A	3966.56	2.72569	0.456194	5.97485	2.3e-09	9.82e-08
103	BCL9L	38458.8	2.71156	0.614636	4.41164	1.03e-05	0.00017243
104	ZFX	2702.86	2.70965	0.730574	3.70893	0.00020814	0.00217923
105	WIPF2	6363.67	2.66296	0.958353	2.77869	0.00545792	0.0283099
106	CANX	3072.96	2.6599	0.555497	4.78831	1.68e-06	3.54e-05
107	OR4D10	1393.01	2.65088	1.07181	2.47328	0.0133879	0.0544232
108	SHKBP1	24035.9	2.56725	0.488457	5.25584	1.47e-07	3.9e-06
109	CDR1	43101.2	2.5571	0.46863	5.45655	4.85e-08	1.41e-06
110	PACS2	4169.76	2.54895	0.605217	4.21163	2.54e-05	0.000363259
111	KMT2B	17338.5	2.54753	0.63869	3.98867	6.64e-05	0.000847762
112	PTGS2	7573.28	2.52578	0.446721	5.65404	1.57e-08	5.37e-07
113	INPP4B	3504.12	2.50268	0.894345	2.79833	0.00513671	0.0268831
114	FAM57A	191.302	2.47735	1.28577	1.92674	0.0540125	0.147752
115	PRMT7	800.382	2.47584	0.601193	4.11821	3.82e-05	0.000525534
116	SASH1	15382.7	2.47395	0.694981	3.55973	0.00037123	0.00331076
117	GIGYF2	7989.32	2.45431	0.662281	3.70584	0.000210692	0.00217923
118	TUT1	15366.8	2.45071	0.599989	4.08459	4.42e-05	0.000598305
119	HKR1	10503.6	2.39936	0.654295	3.6671	0.000245319	0.00246814
120	KRT79	21158.2	2.38088	0.552438	4.30978	1.63e-05	0.000256247
121	DCLK2	10033.3	2.36223	0.702952	3.36045	0.000778166	0.00629738
122	COL17A1	7891.01	2.34739	0.6594	3.55989	0.000371016	0.00331076
123	NPIPB5	1875.54	2.33037	0.638702	3.6486	0.00026367	0.00260393
124	MRPS5	7629.61	2.32049	0.6452	3.59655	0.000322467	0.0030305
125	MAGIX	7067.51	2.31668	1.02692	2.25595	0.0240735	0.0858785
126	RIOK1	5894.52	2.31337	0.393787	5.87467	4.24e-09	1.61e-07
127	VPS13B	5754.43	2.30981	0.617286	3.74188	0.000182652	0.00198308
128	ZCCHC16	65328.6	2.30941	0.39681	5.81992	5.89e-09	2.1e-07
129	ST6GAL2	8753.74	2.3088	0.69686	3.31314	0.000922541	0.00707281
130	SEMA4C	2987.49	2.25732	2.6561	0.849864	0.395401	0.563789
131	BCAN	463.185	2.2351	0.953539	2.34401	0.0190778	0.0712563
132	UGGT1	8829.31	2.23	0.5367	4.15501	3.25e-05	0.000451244
133	RGL2	6149.59	2.2189	0.445359	4.98227	6.28e-07	1.46e-05
134	POLR2B	3813.46	2.21671	0.560849	3.95241	7.74e-05	0.000959125
135	TRIM46	2100.25	2.20839	0.772934	2.85716	0.00427454	0.0229905
136	POM121	278.475	2.19692	1.29365	1.69823	0.0894648	0.215109
137	EMR2	57684.7	2.18808	0.603661	3.62469	0.000289305	0.00274839
138	SPATA31A3	676.017	2.17351	0.82337	2.63977	0.00829617	0.0387746
139	DAPK1	704.804	2.17029	0.961717	2.25668	0.0240278	0.0858785
140	POTEE	19703.4	2.15801	0.421784	5.11638	3.11e-07	8.01e-06
141	SUPT20HL2	2325.43	2.14763	0.6998	3.06893	0.00214828	0.0137715
142	MID2	4662.53	2.14656	1.28302	1.67305	0.0943166	0.221593
143	MLXIPL	11291	2.135	0.363871	5.86748	4.42e-09	1.65e-07
144	TP53BP1	2316.79	2.12087	0.794668	2.66888	0.0076105	0.0363474
145	COL18A1	12629.3	2.10371	0.417688	5.03655	4.74e-07	1.18e-05
146	TOR1AIP2	23742.9	2.1005	0.339195	6.19259	5.92e-10	2.72e-08
147	NEK7	13408.6	2.09108	0.560188	3.73282	0.000189346	0.00203053
148	SFI1	1036.86	2.052	0.627424	3.27052	0.00107352	0.00795161
149	DOCK3	15472.5	2.02355	0.567266	3.56721	0.000360808	0.00329734
150	PPARD	9698.57	2.00794	0.51204	3.92146	8.8e-05	0.0010684
151	ZNF682	12089.5	1.98525	0.501602	3.95782	7.56e-05	0.000951163
152	CENPN	12689.1	1.98095	0.510827	3.87792	0.000105355	0.00124432
153	KNDC1	12809	1.97051	0.432058	4.56077	5.1e-06	9.48e-05
154	RBM39	1038.38	1.94963	0.590633	3.30092	0.000963676	0.00735592
155	TNS1	6417.96	1.93656	0.474724	4.07935	4.52e-05	0.000607253
156	SLIT1	4035.15	1.93022	0.947497	2.03718	0.0416321	0.123974
157	LRRC73	5588.82	1.92924	0.7788	2.47719	0.013242	0.0540819
158	HDAC11	19924.4	1.92656	0.502889	3.83098	0.000127633	0.00145819
159	VPS13C	4263.66	1.90879	0.874822	2.18192	0.0291155	0.097685
160	FEM1B	1249.68	1.88134	0.743373	2.53082	0.0113796	0.0482806
161	ZNF267	771.359	1.8731	0.711523	2.63253	0.00847526	0.039506
162	CPAMD8	10546.2	1.85982	0.360627	5.15719	2.51e-07	6.54e-06
163	BCL2L1	6754.28	1.85259	0.624706	2.96555	0.00302144	0.0178428
164	MIDN	683.634	1.85177	1.11578	1.65962	0.0969903	0.226052
165	ACOX3	5648.31	1.8304	0.738257	2.47936	0.0131619	0.0538805
166	PPM1M	9527.22	1.82478	0.74989	2.4334	0.0149578	0.0598312
167	ANKRD50	1426.14	1.81892	0.97675	1.86222	0.0625723	0.162762
168	RNF215	11493.9	1.81123	0.762756	2.37458	0.0175688	0.0673472
169	ATG2A	3007.09	1.80566	0.558131	3.23518	0.00121566	0.00885404
170	SPAG1	529.796	1.77674	0.832106	2.13523	0.0327426	0.104271
171	MIER2	4288.92	1.75782	0.64431	2.72821	0.00636787	0.0316222
172	SLC26A8	1065.54	1.74609	1.04018	1.67864	0.0932227	0.220207
173	ALPK1	23839.4	1.74159	0.504651	3.45107	0.000558366	0.00478443
174	MTMR9	6037.05	1.72804	0.485258	3.56107	0.000369344	0.00331076
175	POLQ	11534	1.72777	0.428471	4.03241	5.52e-05	0.000714846
176	DICER1	8428.95	1.72651	0.573571	3.01011	0.00261152	0.015812
177	IRS1	4637.96	1.69774	0.553941	3.06484	0.00217784	0.0138937
178	SZT2	25633.7	1.69281	0.466701	3.62718	0.000286532	0.00273712
179	ATXN2L	29122.7	1.69215	0.348941	4.84939	1.24e-06	2.71e-05
180	RUNX1	1850.45	1.69067	0.514136	3.28837	0.0010077	0.00762303
181	TENM2	9023.13	1.68653	0.609636	2.76646	0.00566689	0.0292603
182	ABCC9	1614.96	1.66208	0.595142	2.79274	0.00522631	0.0271893
183	FLII	5788.09	1.66133	0.642969	2.58384	0.00977077	0.0432387
184	ABCF2	12114.9	1.65707	0.649956	2.54952	0.0107872	0.0463928
185	XIRP1	3672.65	1.65674	0.838894	1.9749	0.048279	0.137819
186	EFCAB5	1963.99	1.65147	0.566299	2.91625	0.00354266	0.0200407
187	PKDREJ	4011.02	1.64927	0.497674	3.31396	0.000919841	0.00707281
188	KRT74	2634.52	1.64848	0.936275	1.76068	0.0782928	0.194277
189	NFE2L1	4709.72	1.62589	0.409325	3.97211	7.12e-05	0.000902346
190	FAM102B	5613.88	1.62221	0.914065	1.77472	0.0759445	0.189747
191	MICA	2004.58	1.61637	0.812621	1.98908	0.0466918	0.134682
192	ABCA3	4465.79	1.60402	0.661181	2.42599	0.0152667	0.0607699
193	AEBP2	1010.27	1.59994	0.790316	2.02444	0.0429253	0.126455
194	FLNC	9858.59	1.59884	0.468958	3.40935	0.000651167	0.00552544
195	LRP1	6151.04	1.59074	0.51311	3.1002	0.00193388	0.0126135
196	RBAK	16828.3	1.58585	0.343664	4.61454	3.94e-06	7.58e-05
197	TRAF7	4902.36	1.58285	0.948325	1.6691	0.0950982	0.222532
198	RLF	4503.51	1.56995	0.381492	4.11528	3.87e-05	0.000528094
199	ABCA13	1693.3	1.5688	0.675351	2.32295	0.0201821	0.0745447
200	XAB2	869.301	1.56609	0.96368	1.62512	0.104137	0.238574
201	HERC1	8029.41	1.54898	0.368277	4.20601	2.6e-05	0.000369385
202	MAP3K12	18935.5	1.54829	0.401649	3.85483	0.000115811	0.00134958
203	SAMD9L	3807.47	1.54406	0.803094	1.92264	0.0545253	0.148458
204	MAP4K1	2183.78	1.54135	0.567243	2.71727	0.00658233	0.0324456
205	SFSWAP	897.336	1.52876	0.780992	1.95746	0.0502933	0.142024
206	OR5V1	746.209	1.5265	0.802211	1.90286	0.0570586	0.152597
207	FBXO41	11633.3	1.51491	0.517185	2.92915	0.0033989	0.019416
208	SMTN	11275.9	1.51137	0.415662	3.63606	0.00027684	0.00270344
209	CLEC4G	11374.6	1.4989	0.613028	2.44507	0.0144823	0.0580619
210	ZNF236	2978.89	1.4953	0.791243	1.88982	0.0587827	0.155921
211	CYTH4	5455.46	1.47156	0.452328	3.2533	0.00114074	0.00834317
212	ATP2A1	8367.33	1.46648	0.321431	4.56235	5.06e-06	9.48e-05
213	HTRA2	65.2886	1.46141	2.72158	0.536972	0.591287	0.73388
214	GLTSCR1	7152.79	1.45401	0.36284	4.0073	6.14e-05	0.00078938
215	ASB2	155.008	1.44678	1.00077	1.44567	0.148269	0.306386
216	HEATR5B	5542.61	1.43173	0.4722	3.03204	0.00242904	0.0149506
217	SBF1	4715.72	1.42951	0.60795	2.35137	0.0187046	0.0704646
218	ANKRD62	4581.41	1.42834	0.558652	2.55676	0.0105653	0.0457131
219	ALAS2	134.074	1.41633	1.33521	1.06075	0.288801	0.459349
220	STK11	33519.4	1.39844	0.290602	4.81223	1.49e-06	3.18e-05
221	SMC5	1488.89	1.3691	0.774113	1.76861	0.0769594	0.191904
222	SERPINE3	6650.56	1.36834	0.512486	2.67001	0.00758481	0.036324
223	TP53BP2	2014.61	1.36418	0.552036	2.47117	0.013467	0.0546181
224	SSRP1	2245.75	1.36203	0.556375	2.44805	0.0143633	0.0578505
225	GJA3	7306.56	1.36163	0.57657	2.36161	0.0181956	0.0692939
226	TDRD7	4369.04	1.34445	0.657466	2.0449	0.040865	0.122735
227	ERV3-1	5082.1	1.33308	0.606603	2.19761	0.0279767	0.0951426
228	ANKDD1B	14033.3	1.32743	0.425177	3.12206	0.00179589	0.0120276
229	AHI1	956.196	1.32152	0.718322	1.83973	0.0658084	0.169665
230	FAT1	6711.18	1.2626	0.607181	2.07944	0.0375766	0.116875
231	SATB1	940.903	1.24402	0.939538	1.32408	0.185478	0.356517
232	ARHGEF10	577.339	1.20845	0.940686	1.28464	0.198917	0.366994
233	ZNF264	4252.61	1.19896	0.494047	2.42682	0.0152319	0.0607699
234	PLCZ1	3232.89	1.1808	0.676587	1.74523	0.0809454	0.199005
235	CYP7B1	10035.2	1.12758	0.513417	2.19623	0.0280755	0.0952932
236	NEK4	14787.3	1.12588	0.555846	2.02552	0.0428143	0.126455
237	MYO16	9939.86	1.04911	0.741028	1.41575	0.156849	0.317328
238	PTPLAD2	765.611	1.04724	0.886314	1.18157	0.237377	0.405606
239	BRWD3	6178.5	1.02277	0.46195	2.21402	0.0268274	0.0923117
240	PIK3CA	752.817	1.01365	0.71861	1.41057	0.158371	0.318565
241	ZIM2	89.4816	1.01133	2.77466	0.364487	0.715494	0.82336
242	SPRYD3	6544	1.00861	0.638606	1.57939	0.114246	0.250883
243	EPHB3	3773.77	0.95826	0.669083	1.4322	0.152087	0.310207
244	CASP2	1551.37	0.8694	0.854207	1.01779	0.308779	0.481057
245	MN1	6720.15	0.865177	0.57472	1.50539	0.132224	0.280155
246	TAF10	4246.06	0.822385	0.506956	1.6222	0.10476	0.23906
247	SPG11	5577.19	0.803921	0.655219	1.22695	0.219841	0.386992
248	MTX3	6548.76	0.801228	0.471571	1.69906	0.0893076	0.215109
249	ADAM20	1758.49	0.778964	0.924663	0.84243	0.399547	0.566431
250	DDN	296.282	0.751069	1.42778	0.526041	0.59886	0.738748
251	PARP14	2251.25	0.745608	0.575479	1.29563	0.195103	0.365135
252	LY6D	14344.4	0.731205	0.474387	1.54137	0.123227	0.266915
253	NLRP2	8102.16	0.72123	0.369839	1.95012	0.051162	0.144012
254	DUSP4	1796.78	0.705324	0.610998	1.15438	0.248344	0.417409
255	CYTIP	1657.99	0.670294	0.821169	0.816268	0.414347	0.580118
256	COL4A2	120.592	0.664642	1.48075	0.448854	0.653537	0.780316
257	ARAF	1153.86	0.591493	0.637141	0.928356	0.353223	0.521481
258	PDE11A	2805.83	0.580882	0.50552	1.14908	0.250523	0.419458
259	TBC1D9B	12190.7	0.577302	0.362389	1.59305	0.11115	0.246875
260	ALK	15391.1	0.576286	0.415718	1.38624	0.165673	0.329086
261	TADA3	2567.82	0.508939	0.481726	1.05649	0.290745	0.461608

## Sheet: Taxol
	Gene	baseMean	log2FoldChange	lfcSE	stat	pvalue	padj
1	PLEKHG3	145.566	25.2244	4.32897	5.82688	5.65e-09	8.29e-08
2	AHI1	66.7179	24.1323	4.33013	5.57312	2.5e-08	2.96e-07
3	PDZRN3	1271.83	15.1979	1.35922	11.1813	5.03e-29	7.88e-27
4	CDH20	658.793	13.2867	1.32179	10.0521	8.99e-24	9.39e-22
5	CRTAC1	331.017	13.2563	1.395	9.50269	2.05e-21	1.75e-19
6	KCNH3	79.8296	11.2048	2.83103	3.95786	7.56e-05	0.000359738
7	LY9	45.9093	10.4064	4.3311	2.40272	0.0162736	0.0416027
8	SCAMP3	34.3698	9.98764	4.33215	2.30547	0.0211403	0.0523354
9	UBR5	28.4042	9.71417	3.22596	3.01125	0.00260176	0.00824401
10	CELSR3	21.4987	9.31195	3.39375	2.74385	0.00607234	0.0176624
11	BCAS4	12.38	8.51702	4.33951	1.96267	0.0496846	0.111272
12	ITGAE	528.564	4.34125	1.29556	3.35086	0.000805618	0.00291107
13	FAM3A	4671.32	4.17005	0.514139	8.11075	5.03e-16	3.38e-14
14	COL4A2	250.501	4.00734	2.41166	1.66165	0.0965835	0.194097
15	TADA2B	3944.04	3.78099	0.289553	13.058	5.72e-39	1.19e-36
16	NR2F1	231.633	3.69592	1.39282	2.65355	0.00796488	0.0223707
17	EZR	15706.8	3.60479	0.210579	17.1185	1.08e-65	1.02e-62
18	COL4A1	727.04	3.08403	1.14571	2.6918	0.00710671	0.0202941
19	FEM1B	715.389	2.93074	0.873762	3.35416	0.000796055	0.00288206
20	RBM39	558.846	2.90153	0.675322	4.29652	1.73e-05	9.4e-05
21	KMT2B	1146.39	2.87104	0.488579	5.8763	4.2e-09	6.62e-08
22	ARHGEF12	3913.09	2.84724	0.527372	5.39892	6.7e-08	6.95e-07
23	TP53BP2	1354.05	2.71567	0.781338	3.47566	0.000509589	0.00192273
24	ZCCHC16	24612.7	2.64427	0.24759	10.68	1.26e-26	1.69e-24
25	CLCA4	1422.04	2.62002	0.358801	7.30214	2.83e-13	1.36e-11
26	PPARD	4144.33	2.54795	0.505792	5.03754	4.72e-07	4.01e-06
27	NR1I2	1039.94	2.53554	0.335548	7.5564	4.14e-14	2.22e-12
28	ABCB1	5926.6	2.53434	0.107252	23.6297	1.91e-123	3.59e-120
29	RGL2	2190.64	2.44279	0.304646	8.01848	1.07e-15	6.94e-14
30	KRT20	4819.87	2.4369	0.448332	5.43548	5.46e-08	5.87e-07
31	SCN3A	128.43	2.42796	0.736023	3.29876	0.000971143	0.00346257
32	CTC1	2507.52	2.42506	0.362753	6.68515	2.31e-11	7.74e-10
33	SCN8A	17692.8	2.34971	0.319105	7.36344	1.79e-13	8.86e-12
34	SLCO5A1	6342.97	2.21448	0.223938	9.88882	4.66e-23	4.6e-21
35	KRT79	5887.63	2.16313	0.143881	15.0341	4.39e-51	1.65e-48
36	CANX	713.134	2.1458	0.588253	3.64775	0.000264545	0.00109489
37	PLA2G4F	720.326	2.117	0.468181	4.52175	6.13e-06	3.82e-05
38	PDLIM7	2280.6	2.10029	0.353818	5.93607	2.92e-09	4.94e-08
39	PRKCSH	3835.34	2.09904	0.274048	7.65936	1.87e-14	1.1e-12
40	TENM4	1106.11	2.06938	0.376094	5.50229	3.75e-08	4.19e-07
41	HDAC11	1104.35	2.03373	0.417093	4.87596	1.08e-06	8.27e-06
42	HERC1	3364.8	2.01938	0.288659	6.99573	2.64e-12	1.1e-10
43	ADAM20	165.659	2.01874	0.483907	4.17176	3.02e-05	0.000151852
44	EIF4E	4891.95	2.01623	0.23377	8.62482	6.42e-18	4.82e-16
45	CHST2	1990.78	1.9908	0.45588	4.36695	1.26e-05	7.17e-05
46	EFCAB5	711.513	1.8408	0.369671	4.97957	6.37e-07	5.16e-06
47	PIK3C2A	1455.35	1.74312	0.692193	2.51826	0.0117936	0.0316121
48	AKAP8L	22515.6	1.72855	0.251521	6.87238	6.31e-12	2.37e-10
49	RAB11FIP1	10487.8	1.69168	0.107082	15.798	3.21e-56	2.01e-53
50	GIGYF2	1682.47	1.69108	0.463034	3.65218	0.000260028	0.00108095
51	IRS1	1520.78	1.68982	0.376774	4.48496	7.29e-06	4.41e-05
52	ATG2A	3372.03	1.66859	0.126176	13.2243	6.35e-40	1.49e-37
53	PIK3C2G	1736.88	1.63469	0.376217	4.34507	1.39e-05	7.81e-05
54	SHKBP1	4586.42	1.63119	0.337819	4.8286	1.37e-06	1.01e-05
55	PLCH1	3797.45	1.6303	0.278369	5.8566	4.72e-09	7.34e-08
56	AEBP2	339.684	1.61834	0.798311	2.02721	0.042641	0.0975991
57	NCAN	505.567	1.61199	0.544248	2.96187	0.00305777	0.00951248
58	FLNC	3263.6	1.59125	0.240033	6.62928	3.37e-11	1.06e-09
59	PKDREJ	1288.78	1.58768	0.242357	6.55102	5.71e-11	1.6e-09
60	HEATR5B	831.445	1.57314	0.653335	2.40786	0.0160463	0.041137
61	COL17A1	1672.44	1.56867	0.455849	3.44121	0.000579123	0.00215054
62	SPAG1	2252.81	1.55613	0.262907	5.91893	3.24e-09	5.34e-08
63	ASB2	2373.91	1.50497	0.350431	4.29464	1.75e-05	9.45e-05
64	SFI1	12327.3	1.44995	0.424393	3.41652	0.000634279	0.00233688
65	SPDYE5	1338.96	1.44541	0.705674	2.04826	0.0405341	0.0939132
66	CDC42BPA	559.403	1.44395	0.370022	3.90234	9.53e-05	0.000443078
67	ABCF2	2595.93	1.37725	0.23769	5.79432	6.86e-09	9.69e-08
68	CDR1	7373.91	1.3721	0.313557	4.37592	1.21e-05	6.93e-05
69	POGZ	375.618	1.36081	0.637036	2.13615	0.0326671	0.0771123
70	SIRT7	286.84	1.34651	0.423503	3.17946	0.00147551	0.00504087
71	PPM1M	2312.93	1.24979	0.376157	3.32253	0.000892053	0.00319879
72	TEX37	1150.93	1.24877	0.293122	4.26026	2.04e-05	0.000108106
73	SEMA4C	1226.88	1.24747	0.552891	2.25627	0.024054	0.0587743
74	ST6GAL2	1041.45	1.24634	0.639822	1.94795	0.0514208	0.113804
75	NLRP2	3610.95	1.23416	0.21045	5.86438	4.51e-09	7.06e-08
76	ANKRD62	1409.43	1.20887	0.708103	1.7072	0.0877855	0.179683
77	MN1	2805.58	1.17764	0.154767	7.60914	2.76e-14	1.52e-12
78	BCL9L	5468.1	1.1648	0.112434	10.3599	3.77e-25	4.43e-23
79	DCLRE1C	1653.79	1.16197	0.373496	3.11106	0.00186419	0.00621065
80	FAT1	2198.45	1.15078	0.502156	2.29168	0.0219241	0.0541332
81	MIA3	3346.34	1.14391	0.164681	6.94621	3.75e-12	1.48e-10
82	ARID1A	4465.43	1.10631	0.0849946	13.0163	9.89e-39	1.86e-36
83	DCAF8	460.218	1.0973	0.29055	3.77663	0.000158962	0.000701149
84	SUPT20HL2	8978.61	1.09679	0.25196	4.35303	1.34e-05	7.59e-05
85	MAGT1	1280.25	1.08907	0.446877	2.43707	0.0148066	0.0383406
86	GPD2	499.17	1.07995	0.344917	3.13105	0.0017418	0.00583396
87	PACS2	627.218	1.0542	0.412647	2.55472	0.0106272	0.029024
88	HK2	3134.84	1.0375	0.271458	3.82194	0.000132404	0.000593764
89	MRPS5	1293.1	1.00663	0.391601	2.57056	0.0101535	0.0280154
