# Supplementary material for: A Fifteen‐Gene Classifier to Predict Neoadjuvant Chemotherapy Responses in Patients with Stage IB to IIB Squamous Cervical Cancer
Source: Adv Sci (Weinh). 2021 Mar 18;8(10):2001978. doi: 10.1002/advs.202001978 (PMC8132153; doi:10.1002/advs.202001978)
Supplement: Supplementary file 8 — Supporting Table 8 [file ADVS-8-2001978-s007.xlsx]

## Sheet: Sheet1
Table S10. Algorithm 15 genes of C-classifier.
Model genes	Gene name	Chromosome	Reference sequence	Protein location	Relevant biological functions and pathways
FOXD4L3	Forkhead Box D4-like 3	9q21.11	NM_199135	Nucleus	regulation of transcription, DNA-templated; regulation of transcription by RNA polymerase II; anatomical structure morphogenesis; cell differentiation
HDAC11	Histone Deacetylase 11	3p25.1	NM_001136041	Nucleus; Plasma membrane	Signaling by NOTCH1; p53 Signaling; Cyclins and Cell Cycle Regulation; Macrophage Differentiation and Growth Inhibition by METS; HIV Life Cycle; histone deacetylation; chromatin organization
MTMR9	Myotubularin Related Protein 9	8p23.1	NM_015458	cytosol	phosphatidylinositol biosynthetic process; endocytosis; negative regulation of autophagy; phosphatidylinositol dephosphorylation
MIDN	Midnolin	19p13.3	NM_177401	Nucleus;Cytoplasm	negative regulation of glucokinase activity; negative regulation of insulin secretion; molecular function; kinase binding
ST6GAL2	ST6 Beta-Galactoside Alpha-2,6-Sialyltransferase 2	2q12.3	NM_032528	Golgi apparatus	carbohydrate metabolic process; protein glycosylation; multicellular organism development; oligosaccharide metabolic process; protein N-linked glycosylation via asparagine; N-Glycan biosynthesis; Other types of O-glycan biosynthesis
SEMA4C	Semaphorin 4C	2q11.2	NM_017789	Plasma membrane; extracellular	Axon guidance; neural crest cell migration; multicellular organism development; nervous system development
POM121	POM121 Transmembrane Nucleoporin	7q11.23	NM_172020	Nucleus	regulation of glycolytic process; RNA export from nucleus; Transport of the SLBP independent Mature mRNA; HIV Life Cycle; Cell Cycle, Mitotic; Mitotic Prophase; Influenza Viral RNA Transcription and Replication
WIPF2	WAS/WASL Interacting Protein Family Member 2	17q21.2	NM_133264	Cytoplasm; Cytoskeleton	actin cortical patch assembly; endocytosis; regulation of cell shape; actin filament-based movement; Fc-gamma receptor signaling pathway involved in phagocytosis; Regulation of actin dynamics for phagocytic cup formation; Innate Immune System; Signaling by Rho GTPases
COL18A1	Collagen Type XVIII Alpha 1 Chain	21q22.3	NM_030582	extracellular; plasma membrane; endoplasmic reticulum	Collagen chain trimerization; Integrin Pathway; ERK Signaling; Degradation of the extracellular matrix; Phospholipase-C Pathway; angiogenesis; endothelial cell morphogenesis; cell adhesion; positive regulation of cell proliferation; visual perception
RLF	Rearranged L-Myc Fusion Gene Protein	1p34.2	NM_012421	Nucleus	regulation of transcription, DNA-templated; regulation of transcription by RNA polymerase II; DNA integration; regulation of DNA methylation
VPS13C	Vacuolar Protein Sorting 13 Homolog C	15q22.2	NM_001018088	Mitochondrion; Cytosol	protein targeting to vacuole; Golgi to endosome transport; mitochondrion organization; protein retention in Golgi apparatus; negative regulation of parkin-mediated stimulation of mitophagy in response to mitochondrial depolarization
MID2	Midline 2	Xq22.3	NM_012216	Extracellular; Cytoskeleton	positive regulation of autophagy; protein ubiquitination; negative regulation of viral transcription; protein localization to microtubule; positive regulation of I-kappaB kinase/NF-kappaB signaling
SALL3	Spalt Like Transcription Factor 3	18q23	NM_171999	Nucleus	regulation of transcription, DNA-templated; olfactory bulb interneuron development; forelimb morphogenesis; hindlimb morphogenesis; negative regulation of smoothened signaling pathway
ANKDD1B	Ankyrin Repeat And Death Domain Containing 1B	5q13.3	NM_001276713	Mitochondrion	signal transduction
BCL9L	B-Cell Lymphoma 9-Like Protein	11q23.3	NM_182557	Nucleus	Signaling by Wnt; Deactivation of the beta-catenin transactivating complex; Activated PKN1 stimulates transcription of AR (androgen receptor) regulated genes KLK2 and KLK3; positive regulation of epithelial to mesenchymal transition; regulation of cell morphogenesis; negative regulation of transforming growth factor beta receptor signaling pathway; skeletal muscle cell differentiation
